# Supplementary material for: 3-(2-Methyl­phen­yl)-2-thioxo-1,3-thia­zolidin-4-one
Source: Acta Crystallogr Sect E Struct Rep Online. 2009 Nov 7;65(Pt 12):o3014. doi: 10.1107/S1600536809045814 (PMC2972146; doi:10.1107/S1600536809045814)
Supplement: Supplementary file 1 [file e-65-o3014-sup1.cif]

##############################################################################
###                                                                        ###
###        Electronic paper (Acta Crystallographica Section E)             ###
###                                                                        ###
##############################################################################
#                                                                            #
# This CIF contains the data in a paper accepted for publication in Acta     #
# Crystallographica Section E. It conforms to the requirements of Notes      #
# for Authors for Section E, and has been peer reviewed under the auspices   #
# of the IUCr Commission on Journals.                                        #
#                                                                            #
# Full details of the Crystallographic Information File format               #
# are given in the paper "The Crystallographic Information File (CIF):       #
# a New Standard Archive File for Crystallography" by S. R. Hall, F. H.      #
# Allen and I. D. Brown [Acta Cryst. (1991), A47, 655-685].                  #
#                                                                            #
# The current version of the core CIF dictionary is obtainable from          #
# ftp://ftp.iucr.org/pub/cif_core.dic. The current version number is 2.4.    #
#                                                                            #
# Software is freely available for graphical display of the structure(s) in  #
# this CIF.  For information consult the CIF home page http://www.iucr.org/  #
# cif/home.html                                                              #
#                                                                            #
# This file may be used for bona fide research purposes within the           #
# scientific community so long as proper attribution is given to the journal # 
# article from which it was obtained.                                        #
#                                                                            #
##############################################################################
                                             
data_global
_audit_creation_method     ?
_journal_date_recd_electronic     2009-10-31
_journal_date_accepted     2009-11-01
_journal_name_full     'Acta Crystallographica, Section E'
_journal_year     2009
_journal_volume     65
_journal_issue     12
_journal_page_first     o3014
_journal_page_last     o3014
_journal_paper_category     QO
_journal_coeditor_code     HB5205
_publ_contact_author
;
Muhammad Nawaz Tahir
University of Sargodha
Department of Physics
Sargodha
Pakistan
;
_publ_contact_author_email     'dmntahir_uos@yahoo.com'
_publ_contact_author_fax     '0092 48 32 22 121'
_publ_contact_author_phone     '0092 48 92 30 914'
_publ_section_title
;
3-(2-Methylphenyl)-2-thioxo-1,3-thiazolidin-4-one
;
loop_
    _publ_author_name
    _publ_author_address
    'Durre Shahwar'
;
Department of Chemistry
Government College University
Lahore
Pakistan
;
    'Tahir, M. Nawaz'
;
Department of Physics
University of Sargodha
Sargodha
Pakistan
;
    'Asma Yasmeen'
;
Department of Chemistry
Government College University
Lahore
Pakistan
;
    'Naeem Ahmad'
;
Department of Chemistry
Government College University
Lahore
Pakistan
;
    'Muhammad Akmal Khan'
;
Department of Chemistry
Government College University
Lahore
Pakistan
;
data_I
_audit_creation_method     SHELXL-97
_chemical_name_systematic
;
3-(2-Methylphenyl)-2-thioxo-1,3-thiazolidin-4-one
;
_chemical_name_common     ?
_chemical_formula_moiety     'C10 H9 N O S2'
_chemical_formula_sum     'C10 H9 N O S2'
_chemical_formula_iupac     'C10 H9 N O S2'
_chemical_formula_weight     223.30
_symmetry_cell_setting     monoclinic
_symmetry_space_group_name_H-M     'C 2/c'
_symmetry_space_group_name_Hall     '-C 2yc'
loop_
    _symmetry_equiv_pos_site_id
    _symmetry_equiv_pos_as_xyz
    1 x,y,z
    2 -x,y,1/2-z
    3 -x,-y,-z
    4 x,-y,1/2+z
    5 1/2+x,1/2+y,z
    6 1/2-x,1/2+y,1/2-z
    7 1/2-x,1/2-y,-z
    8 1/2+x,1/2-y,1/2+z
_cell_length_a     23.690(5)
_cell_length_b     7.1401(17)
_cell_length_c     14.628(3)
_cell_angle_alpha     90
_cell_angle_beta     122.215(6)
_cell_angle_gamma     90
_cell_volume     2093.5(8)
_cell_formula_units_Z     8
_cell_measurement_reflns_used     2661
_cell_measurement_theta_min     2.80
_cell_measurement_theta_max     28.66
_cell_measurement_temperature     296(2)
_exptl_crystal_description     'cut needle'
_exptl_crystal_colour     'Dark Yellow'
_exptl_crystal_size_max     0.34
_exptl_crystal_size_mid     0.16
_exptl_crystal_size_min     0.14
_exptl_crystal_density_diffrn     1.417
_exptl_crystal_density_meas     ?
_exptl_crystal_density_method     'not measured'
_exptl_crystal_F_000     928
_exptl_absorpt_coefficient_mu     0.473
_exptl_absorpt_correction_type     multi-scan
_exptl_absorpt_process_details     '(SADABS; Bruker, 2005)'
_exptl_absorpt_correction_T_min     0.914
_exptl_absorpt_correction_T_max     0.934
_exptl_special_details
;
;
_diffrn_ambient_temperature     296(2)
_diffrn_radiation_type     MoK\a
_diffrn_radiation_wavelength     0.71073
_diffrn_radiation_source     'fine-focus sealed tube'
_diffrn_radiation_monochromator     graphite
_diffrn_measurement_device_type     'Bruker Kappa APEXII CCD'
_diffrn_measurement_method     \w
_diffrn_detector_area_resol_mean     7.40
_diffrn_reflns_number     10878
_diffrn_reflns_av_R_equivalents     0.0609
_diffrn_reflns_av_sigmaI/netI     0.0606
_diffrn_reflns_theta_min     2.80
_diffrn_reflns_theta_max     28.66
_diffrn_reflns_theta_full     25.00
_diffrn_measured_fraction_theta_max     0.986
_diffrn_measured_fraction_theta_full     0.999
_diffrn_reflns_limit_h_min     -31
_diffrn_reflns_limit_h_max     30
_diffrn_reflns_limit_k_min     -9
_diffrn_reflns_limit_k_max     5
_diffrn_reflns_limit_l_min     -17
_diffrn_reflns_limit_l_max     19
_diffrn_standards_number     0
_diffrn_standards_interval_count     ?
_diffrn_standards_interval_time     ?
_diffrn_standards_decay_%     ?
_refine_special_details
;
Refinement of <i>F</i>^2^ against ALL reflections. The weighted <i>R</i>-factor
<i>wR</i> and goodness of fit <i>S</i> are based on <i>F</i>^2^, conventional
<i>R</i>-factors <i>R</i> are based on <i>F</i>, with <i>F</i> set to zero for
negative <i>F</i>^2^. The threshold expression of <i>F</i>^2^ >
\s(<i>F</i>^2^) is used only for calculating <i>R</i>-factors(gt) <i>etc</i>.
and is not relevant to the choice of reflections for refinement.
<i>R</i>-factors based on <i>F</i>^2^ are statistically about twice as large
as those based on <i>F</i>, and <i>R</i>- factors based on ALL data will be
even larger.
;
_reflns_number_total     2661
_reflns_number_gt     1436
_reflns_threshold_expression     I>2\s(I)
_refine_ls_structure_factor_coef     Fsqd
_refine_ls_matrix_type     full
_refine_ls_R_factor_all     0.1151
_refine_ls_R_factor_gt     0.0565
_refine_ls_wR_factor_gt     0.1503
_refine_ls_wR_factor_ref     0.1886
_refine_ls_goodness_of_fit_ref     1.023
_refine_ls_restrained_S_all     1.023
_refine_ls_number_reflns     2661
_refine_ls_number_parameters     128
_refine_ls_number_restraints     0
_refine_ls_hydrogen_treatment     constr
_refine_ls_weighting_scheme     calc
_refine_ls_weighting_details
         'calc w=1/[\s^2^(Fo^2^)+(0.0949P)^2^+0.6816P] where P=(Fo^2^+2Fc^2^)/3'
_atom_sites_solution_hydrogens     geom
_atom_sites_solution_primary     direct
_atom_sites_solution_secondary     difmap
_refine_ls_shift/su_max     0.000
_refine_ls_shift/su_mean     0.000
_refine_diff_density_max     0.632
_refine_diff_density_min     -0.309
loop_
    _atom_type_symbol
    _atom_type_description
    _atom_type_scat_dispersion_real
    _atom_type_scat_dispersion_imag
    _atom_type_scat_source
    'C' 'C' 0.0033 0.0016
                         'International Tables Vol C Tables 4.2.6.8 and 6.1.1.4'
    'H' 'H' 0.0000 0.0000
                         'International Tables Vol C Tables 4.2.6.8 and 6.1.1.4'
    'N' 'N' 0.0061 0.0033
                         'International Tables Vol C Tables 4.2.6.8 and 6.1.1.4'
    'O' 'O' 0.0106 0.0060
                         'International Tables Vol C Tables 4.2.6.8 and 6.1.1.4'
    'S' 'S' 0.1246 0.1234
                         'International Tables Vol C Tables 4.2.6.8 and 6.1.1.4'
_computing_data_collection     'APEX2 (Bruker, 2007)'
_computing_cell_refinement     'SAINT (Bruker, 2007)'
_computing_data_reduction     'SAINT (Bruker, 2007)'
_computing_structure_solution     'SHELXS97 (Sheldrick, 2008)'
_computing_structure_refinement     'SHELXL97 (Sheldrick, 2008)'
_computing_molecular_graphics
                              'ORTEP-3 (Farrugia, 1997) and PLATON (Spek, 2009)'
_computing_publication_material
;
WinGX (Farrugia, 1999) and PLATON (Spek, 2009)
;
loop_
    _atom_site_type_symbol
    _atom_site_label
    _atom_site_fract_x
    _atom_site_fract_y
    _atom_site_fract_z
    _atom_site_U_iso_or_equiv
    _atom_site_thermal_displace_type
    _atom_site_calc_flag
    _atom_site_refinement_flags
    _atom_site_occupancy
    S S1 0.21396(5) -0.00494(13) -0.00417(7) 0.0612(3) Uani . . 1.000
    S S2 0.07182(5) 0.09169(18) -0.10373(8) 0.0903(4) Uani . . 1.000
    O O1 0.26644(11) 0.2834(4) 0.24779(19) 0.0733(9) Uani . . 1.000
    N N1 0.17183(11) 0.1968(3) 0.09176(18) 0.0475(8) Uani . . 1.000
    C C1 0.12842(14) 0.2941(4) 0.1167(2) 0.0499(10) Uani . . 1.000
    C C2 0.11018(15) 0.4752(5) 0.0824(2) 0.0527(10) Uani . . 1.000
    C C3 0.06977(17) 0.5655(6) 0.1131(3) 0.0672(12) Uani . . 1.000
    C C4 0.05067(19) 0.4719(7) 0.1737(3) 0.0768(16) Uani . . 1.000
    C C5 0.0691(2) 0.2946(7) 0.2068(3) 0.0779(16) Uani . . 1.000
    C C6 0.10811(17) 0.2011(6) 0.1777(3) 0.0660(14) Uani . . 1.000
    C C7 0.23984(15) 0.1956(5) 0.1655(2) 0.0509(11) Uani . . 1.000
    C C8 0.27516(16) 0.0721(5) 0.1295(3) 0.0555(11) Uani . . 1.000
    C C9 0.14858(16) 0.1022(4) -0.0033(3) 0.0537(11) Uani . . 1.000
    C C10 0.1303(2) 0.5694(6) 0.0175(3) 0.0726(14) Uani . . 1.000
    H H3 0.05615 0.68853 0.09201 0.0808 Uiso . . 1.000
    H H4 0.02385 0.53341 0.19283 0.0918 Uiso . . 1.000
    H H5 0.05568 0.23555 0.24881 0.0933 Uiso . . 1.000
    H H6 0.12066 0.07745 0.19869 0.0793 Uiso . . 1.000
    H H8A 0.29480 -0.03430 0.17767 0.0668 Uiso . . 1.000
    H H8B 0.31039 0.14084 0.12918 0.0668 Uiso . . 1.000
    H H10A 0.11483 0.50009 -0.04790 0.1090 Uiso . . 1.000
    H H10B 0.17806 0.57808 0.05699 0.1090 Uiso . . 1.000
    H H10C 0.11140 0.69291 0.00017 0.1090 Uiso . . 1.000
loop_
    _atom_site_aniso_label
    _atom_site_aniso_U_11
    _atom_site_aniso_U_22
    _atom_site_aniso_U_33
    _atom_site_aniso_U_12
    _atom_site_aniso_U_13
    _atom_site_aniso_U_23
    S1 0.0782(6) 0.0598(6) 0.0604(5) 0.0158(4) 0.0468(5) 0.0023(4)
    S2 0.0723(7) 0.0974(9) 0.0678(7) 0.0173(6) 0.0150(5) -0.0333(6)
    O1 0.0542(14) 0.097(2) 0.0562(14) 0.0095(13) 0.0211(12) -0.0126(14)
    N1 0.0499(14) 0.0541(16) 0.0422(13) 0.0081(11) 0.0271(12) -0.0011(11)
    C1 0.0464(16) 0.0565(19) 0.0440(16) 0.0030(13) 0.0222(14) -0.0077(14)
    C2 0.0533(18) 0.064(2) 0.0423(16) 0.0056(14) 0.0265(15) -0.0023(14)
    C3 0.060(2) 0.075(2) 0.057(2) 0.0178(17) 0.0247(17) -0.0056(18)
    C4 0.057(2) 0.121(4) 0.061(2) 0.002(2) 0.0373(19) -0.013(2)
    C5 0.076(3) 0.103(3) 0.074(2) -0.016(2) 0.053(2) -0.012(2)
    C6 0.066(2) 0.086(3) 0.0577(19) -0.0094(18) 0.0409(18) -0.0094(18)
    C7 0.0538(18) 0.059(2) 0.0442(17) 0.0084(15) 0.0291(15) 0.0084(15)
    C8 0.0607(19) 0.063(2) 0.0565(18) 0.0147(15) 0.0404(17) 0.0164(16)
    C9 0.069(2) 0.0464(18) 0.0475(17) 0.0080(14) 0.0323(16) -0.0041(14)
    C10 0.089(3) 0.062(2) 0.079(2) 0.0073(19) 0.053(2) 0.008(2)
_geom_special_details
;
Bond distances, angles <i>etc</i>. have been calculated using the rounded
fractional coordinates. All su's are estimated from the variances of the
(full) variance-covariance matrix. The cell e.s.d.'s are taken into account in
the estimation of distances, angles and torsion angles
;
loop_
    _geom_bond_atom_site_label_1
    _geom_bond_atom_site_label_2
    _geom_bond_site_symmetry_1
    _geom_bond_site_symmetry_2
    _geom_bond_distance
    _geom_bond_publ_flag
    S1 C8 . . 1.790(4) no
    S1 C9 . . 1.734(4) no
    S2 C9 . . 1.619(4) no
    O1 C7 . . 1.196(4) no
    N1 C1 . . 1.440(4) no
    N1 C7 . . 1.381(4) no
    N1 C9 . . 1.370(4) no
    C1 C2 . . 1.371(5) no
    C1 C6 . . 1.388(5) no
    C2 C3 . . 1.412(6) no
    C2 C10 . . 1.436(6) no
    C3 C4 . . 1.366(6) no
    C4 C5 . . 1.343(7) no
    C5 C6 . . 1.379(7) no
    C7 C8 . . 1.492(6) no
    C3 H3 . . 0.9300 no
    C4 H4 . . 0.9300 no
    C5 H5 . . 0.9300 no
    C6 H6 . . 0.9300 no
    C8 H8A . . 0.9700 no
    C8 H8B . . 0.9700 no
    C10 H10A . . 0.9600 no
    C10 H10B . . 0.9600 no
    C10 H10C . . 0.9600 no
loop_
    _geom_angle_atom_site_label_1
    _geom_angle_atom_site_label_2
    _geom_angle_atom_site_label_3
    _geom_angle_site_symmetry_1
    _geom_angle_site_symmetry_2
    _geom_angle_site_symmetry_3
    _geom_angle
    _geom_angle_publ_flag
    C8 S1 C9 . . . 93.61(19) no
    C1 N1 C7 . . . 119.9(2) no
    C1 N1 C9 . . . 122.7(3) no
    C7 N1 C9 . . . 117.4(3) no
    N1 C1 C2 . . . 119.4(3) no
    N1 C1 C6 . . . 118.1(3) no
    C2 C1 C6 . . . 122.5(3) no
    C1 C2 C3 . . . 116.7(3) no
    C1 C2 C10 . . . 122.2(4) no
    C3 C2 C10 . . . 121.1(4) no
    C2 C3 C4 . . . 119.9(4) no
    C3 C4 C5 . . . 122.6(5) no
    C4 C5 C6 . . . 119.2(4) no
    C1 C6 C5 . . . 119.1(4) no
    O1 C7 N1 . . . 123.5(3) no
    O1 C7 C8 . . . 124.9(3) no
    N1 C7 C8 . . . 111.6(3) no
    S1 C8 C7 . . . 106.7(3) no
    S1 C9 S2 . . . 123.3(2) no
    S1 C9 N1 . . . 110.4(3) no
    S2 C9 N1 . . . 126.4(3) no
    C2 C3 H3 . . . 120.00 no
    C4 C3 H3 . . . 120.00 no
    C3 C4 H4 . . . 119.00 no
    C5 C4 H4 . . . 119.00 no
    C4 C5 H5 . . . 120.00 no
    C6 C5 H5 . . . 120.00 no
    C1 C6 H6 . . . 120.00 no
    C5 C6 H6 . . . 120.00 no
    S1 C8 H8A . . . 110.00 no
    S1 C8 H8B . . . 110.00 no
    C7 C8 H8A . . . 110.00 no
    C7 C8 H8B . . . 110.00 no
    H8A C8 H8B . . . 109.00 no
    C2 C10 H10A . . . 109.00 no
    C2 C10 H10B . . . 109.00 no
    C2 C10 H10C . . . 109.00 no
    H10A C10 H10B . . . 110.00 no
    H10A C10 H10C . . . 110.00 no
    H10B C10 H10C . . . 110.00 no
loop_
    _geom_torsion_atom_site_label_1
    _geom_torsion_atom_site_label_2
    _geom_torsion_atom_site_label_3
    _geom_torsion_atom_site_label_4
    _geom_torsion_site_symmetry_1
    _geom_torsion_site_symmetry_2
    _geom_torsion_site_symmetry_3
    _geom_torsion_site_symmetry_4
    _geom_torsion
    _geom_torsion_publ_flag
    C9 S1 C8 C7 . . . . -4.5(3) no
    C8 S1 C9 S2 . . . . -179.4(2) no
    C8 S1 C9 N1 . . . . 1.8(3) no
    C7 N1 C1 C2 . . . . 94.3(3) no
    C7 N1 C1 C6 . . . . -84.0(4) no
    C9 N1 C1 C2 . . . . -86.2(4) no
    C9 N1 C1 C6 . . . . 95.6(4) no
    C1 N1 C7 O1 . . . . -5.7(5) no
    C1 N1 C7 C8 . . . . 174.3(3) no
    C9 N1 C7 O1 . . . . 174.7(3) no
    C9 N1 C7 C8 . . . . -5.4(4) no
    C1 N1 C9 S1 . . . . -177.9(2) no
    C1 N1 C9 S2 . . . . 3.4(4) no
    C7 N1 C9 S1 . . . . 1.8(3) no
    C7 N1 C9 S2 . . . . -177.0(3) no
    N1 C1 C2 C3 . . . . -177.5(3) no
    N1 C1 C2 C10 . . . . 3.1(4) no
    C6 C1 C2 C3 . . . . 0.6(5) no
    C6 C1 C2 C10 . . . . -178.8(3) no
    N1 C1 C6 C5 . . . . 177.0(3) no
    C2 C1 C6 C5 . . . . -1.2(5) no
    C1 C2 C3 C4 . . . . -0.2(5) no
    C10 C2 C3 C4 . . . . 179.2(4) no
    C2 C3 C4 C5 . . . . 0.4(6) no
    C3 C4 C5 C6 . . . . -0.9(7) no
    C4 C5 C6 C1 . . . . 1.3(6) no
    O1 C7 C8 S1 . . . . -173.9(3) no
    N1 C7 C8 S1 . . . . 6.1(4) no
loop_
    _geom_hbond_atom_site_label_D
    _geom_hbond_atom_site_label_H
    _geom_hbond_atom_site_label_A
    _geom_hbond_site_symmetry_A
    _geom_hbond_distance_DH
    _geom_hbond_distance_HA
    _geom_hbond_distance_DA
    _geom_hbond_angle_DHA
    _geom_hbond_publ_flag
    C8 H8A O1 6_545 0.97 2.58 3.214(5) 123 yes
    C8 H8A Cg2 6_545 0.97 2.65 3.420(4) 137 yes
