# Supplementary material for: 3-(2-Methyl­phen­yl)-2-thioxo-1,3-thia­zolidin-4-one
Source: Acta Crystallogr Sect E Struct Rep Online. 2009 Nov 7;65(Pt 12):o3014. doi: 10.1107/S1600536809045814 (PMC2972146; doi:10.1107/S1600536809045814)
Supplement: Supplementary file 2 [file e-65-o3014-Isup2.hkl]

#
# h,k,l, Fc-squared, Fo-squared, sigma(Fo-squared) and status flag
#
data_I
_shelx_title ' ASM06AK_0m in C2/c'
_shelx_refln_list_code          4
_shelx_F_calc_maximum      247.64
_exptl_crystal_F_000       928.00
_reflns_d_resolution_high  0.7409
 
loop_
 _symmetry_equiv_pos_as_xyz
 'x, y, z'
 '-x, y, -z+1/2'
 'x+1/2, y+1/2, z'
 '-x+1/2, y+1/2, -z+1/2'
 '-x, -y, -z'
 'x, -y, z-1/2'
 '-x+1/2, -y+1/2, -z'
 'x+1/2, -y+1/2, z-1/2'
 
_cell_length_a    23.6902
_cell_length_b     7.1401
_cell_length_c    14.6282
_cell_angle_alpha  90.000
_cell_angle_beta  122.215
_cell_angle_gamma  90.000
 
_shelx_F_squared_multiplier     1.000
 
loop_
 _refln_index_h
 _refln_index_k
 _refln_index_l
 _refln_F_squared_calc
 _refln_F_squared_meas
 _refln_F_squared_sigma
 _refln_observed_status
   4   0   0     2414.02     2274.89     62.56 o
   6   0   0    44127.67    40568.79   1090.75 o
   8   0   0      928.44      860.14     26.98 o
  10   0   0     1030.43      954.57     37.33 o
  12   0   0      222.44      156.72     14.35 o
  14   0   0     3628.99     3768.10    130.99 o
  16   0   0      189.75      214.65     19.72 o
  18   0   0      702.38      728.08     45.39 o
  20   0   0      742.99      797.21     67.03 o
  22   0   0       97.64      122.09     32.06 o
  24   0   0        4.00       47.21     31.45 o
  26   0   0        1.99       -6.09     45.75 o
   3   1   0     3684.39     4080.50     75.22 o
   5   1   0     6977.60     5385.96    103.56 o
   7   1   0     6816.81     6148.56    145.39 o
   9   1   0       65.79      101.36     10.44 o
  11   1   0       12.80       37.39      7.24 o
  13   1   0     2637.82     2480.00     58.84 o
  15   1   0      140.87      159.50     12.07 o
  17   1   0      459.68      510.54     21.37 o
  19   1   0        5.22       -8.75     12.02 o
  21   1   0      205.21      254.31     27.46 o
  23   1   0        0.23      -20.96     21.00 o
  25   1   0        0.07       -0.50     22.72 o
   0   2   0     8122.19     7331.28    344.97 o
   2   2   0      187.72      234.56      7.72 o
   4   2   0      348.44      261.38     11.14 o
   6   2   0      468.53      503.98     14.89 o
   8   2   0     2985.78     2785.75     60.44 o
  10   2   0     1128.52     1100.08     26.58 o
  12   2   0     3458.70     3610.71     88.17 o
  14   2   0     2908.61     2984.67     70.06 o
  16   2   0      325.07      324.16     26.45 o
  18   2   0      219.70      262.65     18.32 o
  20   2   0        9.28       -9.71     12.89 o
  22   2   0       53.94       33.09     20.85 o
  24   2   0        2.94        6.63     28.41 o
  26   2   0        0.50       27.31     33.01 o
   1   3   0     1680.85     1394.38     56.16 o
   3   3   0        0.48       -0.78      5.46 o
   5   3   0     2610.08     1920.62     59.40 o
   7   3   0     1076.80     1067.70     30.08 o
   9   3   0      622.61      703.05     20.75 o
  11   3   0      378.08      308.37     12.79 o
  13   3   0       15.76       12.67      8.75 o
  15   3   0     1141.37     1070.58     45.46 o
  17   3   0      656.00      679.37     40.37 o
  19   3   0       75.95       73.29     20.09 o
  21   3   0      110.22       93.17     30.64 o
  23   3   0      102.67      129.20     37.49 o
  25   3   0       22.95       23.03     32.63 o
   0   4   0     3836.83     4383.40    393.38 o
   2   4   0     3349.40     3298.67    112.10 o
   4   4   0     1882.42     1448.27     35.99 o
   6   4   0      276.00      282.66     11.41 o
   8   4   0      261.64      272.12     12.63 o
  10   4   0      457.62      536.85     17.35 o
  12   4   0     1403.67     1361.11     41.17 o
  14   4   0       49.24       62.71     12.13 o
  16   4   0       39.19       63.56     16.15 o
  18   4   0      300.70      359.03     44.82 o
  20   4   0        5.30       -4.23     16.09 o
  22   4   0        0.35       -7.83     21.83 o
  24   4   0        2.87      -27.27     41.18 o
   1   5   0      502.17      468.22     43.37 o
   3   5   0     1387.89     1519.89     75.58 o
   5   5   0     4671.38     4583.33    125.78 o
   7   5   0      793.15      799.13     21.56 o
   9   5   0     1842.51     1945.46     57.40 o
  11   5   0      175.45      211.18     16.50 o
  13   5   0        5.27       -5.09     12.53 o
  15   5   0      534.22      472.78     33.04 o
  17   5   0        1.72       -8.56     14.87 o
  19   5   0       42.02       40.73     17.89 o
  21   5   0        1.58       13.29     17.83 o
   0   6   0        6.38       -0.18     10.94 o
   2   6   0      857.35      964.73     31.09 o
   4   6   0      414.27      441.93     19.54 o
   6   6   0       59.05       30.80     10.13 o
   8   6   0       17.80       21.79     11.13 o
  10   6   0      310.83      331.95     21.87 o
  12   6   0      290.90      265.06     22.93 o
  14   6   0       41.00       20.99     16.86 o
  16   6   0      107.83      131.65     19.67 o
  18   6   0       89.35       96.73     20.58 o
  20   6   0        8.51      -10.83     19.01 o
   1   7   0        7.62       -3.65     10.82 o
   3   7   0      130.86      129.49     14.63 o
   5   7   0      135.78      179.04     14.42 o
   7   7   0      119.67      103.10     14.96 o
   9   7   0      290.26      265.01     23.72 o
  11   7   0      160.88      188.27     19.09 o
  13   7   0        6.52      -10.48     14.85 o
  15   7   0       47.74       42.57     17.36 o
  17   7   0       47.63       58.89     20.12 o
   0   8   0        8.76       -7.09     18.46 o
   2   8   0       41.43       29.14     14.27 o
   4   8   0       50.08       89.36     17.38 o
   6   8   0        0.69       -0.76     12.99 o
   8   8   0        8.82       33.68     14.12 o
  10   8   0       71.85       47.49     15.50 o
  12   8   0       32.07       55.17     18.10 o
  14   8   0       26.82       38.21     17.50 o
   1   9   0       23.29       39.66     39.88 o
   3   9   0       46.35       12.92     23.65 o
   5   9   0       32.75       24.42     17.25 o
   7   9   0       48.25       59.41     16.12 o
   9   9   0       15.48        1.81     15.52 o
 -27   1   1        6.82        8.31     30.99 o
 -25   1   1        0.00      -27.39     27.39 o
 -23   1   1       19.86       25.79     22.61 o
 -21   1   1        8.04       24.85     14.06 o
 -19   1   1       14.40       10.45     11.42 o
 -17   1   1        4.39       -4.70     10.06 o
 -15   1   1        1.76        6.49     10.73 o
 -13   1   1     1904.82     1764.32     52.82 o
 -11   1   1     2310.64     2106.94     56.13 o
  -9   1   1      106.85      132.13      7.30 o
  -7   1   1     3409.61     3318.08     64.53 o
  -5   1   1     1877.50     1435.79     28.57 o
  -3   1   1     5869.58     5558.88    123.12 o
  -1   1   1     5208.01     5669.31    154.22 o
   1   1   1    29073.59    25575.75    507.37 o
   3   1   1       18.75       16.41      3.15 o
   5   1   1     2024.10     2130.99     42.28 o
   7   1   1     1578.11     1508.67     34.32 o
   9   1   1      103.69       81.55      6.70 o
  11   1   1      242.59      298.21     12.41 o
  13   1   1      588.11      589.88     20.51 o
  15   1   1        0.19       -8.78      8.78 o
  17   1   1       78.66       49.46     12.70 o
  19   1   1      247.06      276.76     23.22 o
  21   1   1       20.34       26.20     19.95 o
  23   1   1        0.00      -20.53     20.53 o
  25   1   1        0.48       -8.69     30.64 o
 -26   2   1        1.76        0.01     31.45 o
 -24   2   1       48.04       36.12     27.25 o
 -22   2   1       17.52       12.80     15.77 o
 -20   2   1       10.68       28.55     12.99 o
 -18   2   1      101.58      123.50     18.44 o
 -16   2   1      560.21      615.10     25.77 o
 -14   2   1     1390.58     1521.47     40.73 o
 -12   2   1      890.02      851.86     24.84 o
 -10   2   1     3934.61     4012.29     90.93 o
  -8   2   1      264.54      221.56      9.02 o
  -6   2   1     2311.26     1985.02     51.74 o
  -4   2   1      983.20     1177.76     27.47 o
  -2   2   1    29291.01    28114.19    926.68 o
   0   2   1      189.12      136.55     10.31 o
   2   2   1     2821.44     2712.27     57.68 o
   4   2   1     2581.08     2519.70     53.90 o
   6   2   1      601.59      546.96     13.74 o
   8   2   1     1338.66     1290.59     28.78 o
  10   2   1     1144.64     1236.13     29.66 o
  12   2   1     1046.80     1033.20     27.87 o
  14   2   1       64.30       58.01      9.98 o
  16   2   1        9.83       -5.53     10.69 o
  18   2   1      340.07      375.40     22.04 o
  20   2   1       27.25       29.37     17.32 o
  22   2   1        0.04        5.37     44.35 o
  24   2   1       30.30        8.05     30.65 o
 -25   3   1       85.05      142.07    103.93 o
 -23   3   1        5.16        4.99     21.83 o
 -21   3   1      109.38       94.80     19.38 o
 -19   3   1       21.76        8.91     13.02 o
 -17   3   1        0.21       -8.90     10.84 o
 -15   3   1     1434.89     1358.78     90.93 o
 -13   3   1      172.39      195.08     11.27 o
 -11   3   1      271.13      284.62     11.65 o
  -9   3   1     1099.59      941.74     25.73 o
  -7   3   1     1466.12     1420.14     38.35 o
  -5   3   1       25.67       22.71      5.37 o
  -3   3   1      207.28      223.34     10.42 o
  -1   3   1     4721.44     4737.78    158.34 o
   1   3   1     4171.04     3633.28    109.43 o
   3   3   1      901.66      852.17     25.67 o
   5   3   1     4968.94     4452.31    105.70 o
   7   3   1      891.95      812.20     21.40 o
   9   3   1       40.55       44.42      7.48 o
  11   3   1     1222.13     1228.56     34.57 o
  13   3   1      530.37      543.04     22.67 o
  15   3   1        3.46       10.86     10.87 o
  17   3   1       33.06       41.32     12.93 o
  19   3   1      108.67      113.71     19.70 o
  21   3   1      154.60      167.88     40.79 o
  23   3   1        5.96      -22.04     29.52 o
 -24   4   1        0.59      -15.23     27.58 o
 -22   4   1       54.44       39.71     18.85 o
 -20   4   1       31.97       48.68     17.76 o
 -18   4   1      282.07      296.53     41.41 o
 -16   4   1      726.25      701.33     41.18 o
 -14   4   1      910.31      920.88     74.07 o
 -12   4   1      356.38      314.14     14.53 o
 -10   4   1       91.77       85.46     10.73 o
  -8   4   1        4.87        5.43      6.29 o
  -6   4   1      260.77      280.30     11.75 o
  -4   4   1     1132.41     1335.08     39.04 o
  -2   4   1     1395.00     1342.22     47.69 o
   0   4   1       58.46       35.39      8.30 o
   2   4   1      175.36      151.47     12.76 o
   4   4   1     2958.75     2906.68     83.50 o
   6   4   1      332.60      360.12     13.84 o
   8   4   1      387.72      395.34     14.89 o
  10   4   1      131.33       99.42      9.36 o
  12   4   1     1180.55     1175.85     46.39 o
  14   4   1        4.29       -9.06     12.35 o
  16   4   1      302.12      246.91     21.99 o
  18   4   1       69.32       60.24     18.14 o
  20   4   1       42.88       63.14     22.03 o
  22   4   1        5.70      -19.27     26.28 o
 -23   5   1        2.44       23.29     30.36 o
 -21   5   1        4.19       21.63     18.45 o
 -19   5   1        2.17      -16.05     16.05 o
 -17   5   1        0.61        3.34     15.18 o
 -15   5   1       27.81       29.58     14.20 o
 -13   5   1      224.27      236.82     19.36 o
 -11   5   1      153.86      154.85     26.23 o
  -9   5   1       17.25       -8.20      8.20 o
  -7   5   1      280.77      306.88     16.74 o
  -5   5   1      406.48      503.74     28.66 o
  -3   5   1       14.08       11.17     11.22 o
  -1   5   1       20.60       13.20     12.24 o
   1   5   1       16.87        2.87      6.98 o
   3   5   1       13.03       18.06      6.28 o
   5   5   1       23.34        7.91      6.88 o
   7   5   1        0.05       -6.54      6.54 o
   9   5   1       10.59       24.59     11.66 o
  11   5   1       16.83        1.10     12.65 o
  13   5   1       51.19       20.13     14.00 o
  15   5   1       10.29       20.26     15.32 o
  17   5   1       76.89       77.54     31.98 o
  19   5   1       41.35       31.12     18.97 o
  21   5   1        0.05        9.40     19.67 o
 -20   6   1        0.02       -7.12     17.87 o
 -18   6   1       46.99       66.74     18.71 o
 -16   6   1       72.13       62.17     17.20 o
 -14   6   1       50.57       24.83     14.53 o
 -12   6   1      108.17      103.87     15.98 o
 -10   6   1       43.06       33.43     11.82 o
  -8   6   1       92.51       64.89     11.29 o
  -6   6   1       23.22       21.36     10.39 o
  -4   6   1        1.30       -3.48     10.19 o
  -2   6   1       38.17       11.31     11.62 o
   0   6   1       13.08       22.04     12.67 o
   2   6   1      123.79      106.81     18.73 o
   4   6   1        0.71       -8.68      9.46 o
   6   6   1        3.22      -10.26     10.26 o
   8   6   1        4.90        9.25     12.51 o
  10   6   1       14.52       25.72     14.02 o
  12   6   1       87.05       73.15     16.51 o
  14   6   1        0.10        8.77     15.12 o
  16   6   1       78.61       44.30     18.30 o
  18   6   1       14.23        5.72     18.97 o
  20   6   1        0.00        1.06     20.43 o
 -19   7   1       24.99       16.12     19.19 o
 -17   7   1       41.44       67.45     19.11 o
 -15   7   1       51.12       54.25     17.26 o
 -13   7   1       33.13       62.42     25.07 o
 -11   7   1        0.76       22.85     14.14 o
  -9   7   1       42.54       33.44     13.48 o
  -7   7   1        2.70      -10.11     10.22 o
  -5   7   1       12.97       15.16     11.25 o
  -3   7   1        2.17      -12.46     15.19 o
  -1   7   1      160.31      150.45     36.06 o
   1   7   1       46.62       25.86     19.28 o
   3   7   1       59.58       83.70     19.27 o
   5   7   1       14.02        2.12     12.30 o
   7   7   1       97.16       64.11     14.15 o
   9   7   1       46.41       60.35     15.44 o
  11   7   1        1.23        6.46     15.56 o
  13   7   1       78.66       95.29     18.22 o
  15   7   1       56.52       69.08     18.97 o
  17   7   1        1.87       -6.32     18.46 o
 -14   8   1        9.35       11.97     16.60 o
 -12   8   1        0.60        9.03     15.43 o
 -10   8   1       40.96       34.12     14.92 o
  -8   8   1        5.28       26.58     13.82 o
  -6   8   1        0.69       -8.51     15.26 o
  -4   8   1        3.39       12.73     20.04 o
  -2   8   1      181.55      226.44     27.84 o
   0   8   1        1.28      -28.25     28.25 o
   2   8   1       76.36       58.56     17.70 o
   4   8   1        0.35       -2.55     12.92 o
   6   8   1        7.11      -12.85     12.85 o
   8   8   1        0.21       -9.24     13.67 o
  10   8   1        3.79        2.09     15.24 o
  12   8   1        0.00       -3.99     16.03 o
  14   8   1       14.11       28.90     37.91 o
  -9   9   1        1.70       26.57     15.71 o
  -7   9   1        0.42      -12.10     23.33 o
  -5   9   1        0.75      -19.87     19.87 o
  -3   9   1        0.03       -9.09     17.77 o
  -1   9   1       44.12       78.04     19.88 o
   1   9   1       36.83       14.74     18.12 o
   3   9   1       14.01       33.76     21.43 o
   5   9   1        0.03       -3.59     17.20 o
   7   9   1       32.82       20.35     15.06 o
 -28   0   2        2.80       38.04     39.92 o
 -26   0   2        0.03       10.09     30.44 o
 -24   0   2      153.66      123.35     31.25 o
 -22   0   2        3.27        7.21     25.38 o
 -20   0   2       31.54       35.60     22.10 o
 -18   0   2       58.95       26.68     25.59 o
 -16   0   2     5655.95     5823.37    230.11 o
 -14   0   2     1097.98     1085.41     50.01 o
 -12   0   2      169.03      149.01     14.82 o
 -10   0   2     7663.48     6711.69    200.55 o
  -8   0   2     1603.69      837.37     25.78 o
  -6   0   2       32.70       18.64      4.76 o
  -4   0   2    10113.15     7738.92    230.07 o
  -2   0   2     2742.07     4293.07    107.56 o
   0   0   2    12602.32    12067.50    301.00 o
   2   0   2    30671.43    31351.84    729.38 o
   4   0   2     5398.34     5349.23    126.27 o
   6   0   2    16007.98    16928.56    455.65 o
   8   0   2     3506.36     3845.82    131.50 o
  10   0   2        8.39        0.11      9.50 o
  12   0   2     3509.04     3793.15    150.79 o
  14   0   2     2685.84     2949.25    105.72 o
  16   0   2      294.21      302.94     23.56 o
  18   0   2        6.88       33.80     24.37 o
  20   0   2       15.70      -25.71     25.71 o
  22   0   2       77.67       77.42     32.11 o
  24   0   2        2.62      -25.66     32.35 o
 -27   1   2       12.30       24.39     25.11 o
 -25   1   2        0.12        7.29     19.76 o
 -23   1   2      262.98      241.73     37.11 o
 -21   1   2      470.62      594.31     33.16 o
 -19   1   2      124.80      120.15     15.92 o
 -17   1   2     2719.65     2748.15    101.76 o
 -15   1   2      444.74      447.52     19.99 o
 -13   1   2     4623.44     4460.06    124.28 o
 -11   1   2      172.61      181.95      9.37 o
  -9   1   2     1447.52     1300.24     29.54 o
  -7   1   2    15526.67    14069.27    268.08 o
  -5   1   2     1738.59     1527.74     33.31 o
  -3   1   2    61325.10    59400.25   1302.54 o
  -1   1   2       49.20       67.23      5.12 o
   1   1   2     4736.35     4409.55     84.96 o
   3   1   2    23654.00    21674.25    357.51 o
   5   1   2    23021.18    22061.08    420.73 o
   7   1   2     5009.18     4757.90    101.75 o
   9   1   2     1662.26     1636.92     42.55 o
  11   1   2     2773.02     2707.30     72.31 o
  13   1   2       28.48       38.90      9.42 o
  15   1   2      143.86      133.86     17.36 o
  17   1   2       13.39        9.51     12.43 o
  19   1   2      425.64      553.78     41.14 o
  21   1   2        2.63       -6.68     20.29 o
  23   1   2        1.53      -26.33     26.33 o
 -26   2   2        0.06       14.75     28.72 o
 -24   2   2        3.44      -17.22     22.86 o
 -22   2   2        0.56      -13.69     13.69 o
 -20   2   2       25.23       -7.23     13.75 o
 -18   2   2       62.37       91.62     16.53 o
 -16   2   2      217.18      224.35     14.83 o
 -14   2   2      791.94      626.38     22.13 o
 -12   2   2      111.83      139.19      9.21 o
 -10   2   2      630.22      612.91     17.15 o
  -8   2   2     2330.00     2137.84     52.19 o
  -6   2   2    10420.57     9587.08    211.55 o
  -4   2   2     6871.55     8027.59    238.89 o
  -2   2   2    27214.44    27479.17    905.82 o
   0   2   2    38314.21    36242.18    973.35 o
   2   2   2     2161.51     2165.87     44.32 o
   4   2   2       46.18       66.39      5.26 o
   6   2   2     3822.49     3440.46     67.63 o
   8   2   2       17.66       16.73      6.34 o
  10   2   2      158.48      143.44      9.27 o
  12   2   2     1090.34     1087.12     29.50 o
  14   2   2     1120.45     1228.54     41.31 o
  16   2   2       70.22       50.67     14.16 o
  18   2   2      410.06      420.30     34.82 o
  20   2   2       33.86       20.29     24.45 o
  22   2   2       78.31       43.19     30.83 o
  24   2   2        3.10       14.69     30.99 o
 -27   3   2        3.02      -30.82     38.04 o
 -25   3   2        3.54      -10.43     27.64 o
 -23   3   2       17.18       11.11     18.71 o
 -21   3   2      217.38      207.38     19.84 o
 -19   3   2       30.73        4.56     14.87 o
 -17   3   2      113.40       97.67     15.26 o
 -15   3   2      402.11      390.74     17.52 o
 -13   3   2       71.29       64.92     11.80 o
 -11   3   2     2052.07     1771.68     50.46 o
  -9   3   2     3771.67     3641.34     93.76 o
  -7   3   2     7784.96     7993.00    188.20 o
  -5   3   2     4670.12     4355.44    119.24 o
  -3   3   2      472.92      367.08     17.74 o
  -1   3   2      707.56      738.31     89.84 o
   1   3   2     1840.94     1576.74     72.64 o
   3   3   2      736.15      765.12     26.60 o
   5   3   2     3396.04     3240.25     69.69 o
   7   3   2     2694.95     2759.76     60.52 o
   9   3   2     2253.69     2263.00     53.83 o
  11   3   2      826.64      831.60     31.11 o
  13   3   2      356.34      349.32     21.73 o
  15   3   2      260.15      290.36     18.56 o
  17   3   2      231.20      275.42     53.54 o
  19   3   2       74.03       65.97     19.34 o
  21   3   2       37.14       49.40     29.95 o
  23   3   2       11.44       19.28     30.55 o
 -24   4   2        7.68       -0.55     20.61 o
 -22   4   2       25.77        0.74     17.45 o
 -20   4   2        2.28        7.23     16.02 o
 -18   4   2      536.91      538.76     39.15 o
 -16   4   2      231.21      229.25     33.47 o
 -14   4   2      157.01      202.47     16.09 o
 -12   4   2     1765.37     1725.05     48.05 o
 -10   4   2      900.78      768.09     22.45 o
  -8   4   2      625.50      741.35     23.54 o
  -6   4   2        3.08       -3.15      7.01 o
  -4   4   2     3207.50     3310.78    205.72 o
  -2   4   2      100.86      145.68     11.90 o
   0   4   2      196.85      152.97     13.22 o
   2   4   2     6266.00     6479.90    216.77 o
   4   4   2       33.33       24.51      6.36 o
   6   4   2       10.57        3.18      6.11 o
   8   4   2       15.82       33.57      8.43 o
  10   4   2     1649.17     1589.16     54.86 o
  12   4   2      393.55      347.35     25.00 o
  14   4   2      118.76      119.37     17.79 o
  16   4   2      102.19       89.71     19.29 o
  18   4   2        3.54       -7.29     20.84 o
  20   4   2       22.10       10.39     29.86 o
  22   4   2        0.62       20.83     30.43 o
 -23   5   2       31.53       32.44     25.36 o
 -21   5   2      120.77       83.09     20.32 o
 -19   5   2      150.01      167.74     21.22 o
 -17   5   2        0.51      -12.82     13.69 o
 -15   5   2      206.02      163.35     21.70 o
 -13   5   2      163.39      169.06     18.42 o
 -11   5   2     1345.08     1347.23     46.50 o
  -9   5   2       86.20       98.18     10.81 o
  -7   5   2      697.07      740.89     28.44 o
  -5   5   2     2449.29     2589.66     90.28 o
  -3   5   2        3.21       -8.45      8.99 o
  -1   5   2      247.49      225.38     29.84 o
   1   5   2      199.10      213.88     19.72 o
   3   5   2      550.40      537.02     27.76 o
   5   5   2      273.04      263.71     11.89 o
   7   5   2      771.14      806.71     31.23 o
   9   5   2      590.51      548.97     40.07 o
  11   5   2      429.75      393.83     27.11 o
  13   5   2      242.81      197.12     20.44 o
  15   5   2       15.41       11.55     15.97 o
  17   5   2      134.58      121.22     21.40 o
  19   5   2       12.00       -5.86     18.59 o
  21   5   2       43.66       50.91     28.38 o
 -22   6   2        1.73       -4.03     19.69 o
 -20   6   2        2.32       26.17     18.30 o
 -18   6   2      197.50      184.81     21.76 o
 -16   6   2      275.54      299.74     29.76 o
 -14   6   2       67.28      108.89     16.37 o
 -12   6   2      526.25      454.25     47.66 o
 -10   6   2      262.92      284.38     20.08 o
  -8   6   2      113.93       89.42     15.83 o
  -6   6   2        2.07        9.43     12.39 o
  -4   6   2     1049.15     1032.11     59.08 o
  -2   6   2      117.73       25.98     26.89 o
   0   6   2      166.18      163.32     22.61 o
   2   6   2     1622.05     1588.10    101.99 o
   4   6   2      242.13      194.07     14.37 o
   6   6   2      147.35      167.83     16.18 o
   8   6   2        4.67        1.44     12.94 o
  10   6   2      256.50      286.62     21.70 o
  12   6   2        4.55       -0.77     14.82 o
  14   6   2        1.18      -11.82     15.89 o
  16   6   2       19.29       29.04     18.74 o
  18   6   2        2.08       -5.84     22.92 o
 -19   7   2       21.19       36.28     19.06 o
 -17   7   2       35.83       53.17     18.07 o
 -15   7   2        0.25      -15.17     15.17 o
 -13   7   2       58.35       52.55     15.90 o
 -11   7   2      343.25      404.61     30.06 o
  -9   7   2      343.02      414.10     27.24 o
  -7   7   2      126.77      112.33     22.95 o
  -5   7   2      286.13      288.25     30.30 o
  -3   7   2        4.77       -5.96     26.24 o
  -1   7   2        5.34      -17.93     17.93 o
   1   7   2       56.57       66.53     20.96 o
   3   7   2      721.77      787.35     40.10 o
   5   7   2      149.85      168.46     16.80 o
   7   7   2      150.81      165.92     17.67 o
   9   7   2      309.81      349.91     33.66 o
  11   7   2       35.92       31.82     16.29 o
  13   7   2       82.99       78.59     18.08 o
  15   7   2        4.08        3.51     17.60 o
 -16   8   2       53.46       66.94     19.17 o
 -14   8   2       25.53       18.01     16.38 o
 -12   8   2       33.31       63.23     16.00 o
 -10   8   2       64.01       60.29     15.07 o
  -8   8   2        3.11      -15.54     17.65 o
  -6   8   2        3.59        5.38     32.14 o
  -4   8   2      112.24       96.04    102.80 o
  -2   8   2      358.77      531.66     64.60 o
   0   8   2      107.79       94.05     28.19 o
   2   8   2       22.05       16.61     21.51 o
   4   8   2       58.09       52.31     17.21 o
   6   8   2       25.35       21.75     16.81 o
   8   8   2        0.98       31.51     15.30 o
  10   8   2        1.95       -6.77     15.28 o
  12   8   2       16.70        5.72     16.43 o
  -9   9   2       12.65       -4.50     19.10 o
  -7   9   2        2.04       15.94     37.58 o
  -5   9   2       31.73       12.43     23.29 o
  -3   9   2       55.82       57.21     19.22 o
  -1   9   2        2.14       -5.44     23.03 o
   1   9   2       30.51       73.57     24.80 o
   3   9   2       44.26       87.49     34.99 o
   5   9   2       19.49       36.95     18.39 o
   7   9   2       22.27       19.26     18.71 o
 -29   1   3        0.29      -43.67     57.86 o
 -27   1   3       92.09      117.48     26.97 o
 -25   1   3        1.88       -5.99     19.04 o
 -23   1   3       18.32       21.96     18.22 o
 -21   1   3       67.13       73.32     25.31 o
 -19   1   3       37.60       41.90     14.88 o
 -17   1   3      872.17      898.63     29.70 o
 -15   1   3     3975.92     3782.25     98.83 o
 -13   1   3      262.90      289.74     12.46 o
 -11   1   3      380.16      338.03     12.44 o
  -9   1   3     1820.38     1548.00     34.62 o
  -7   1   3       89.59       99.82      6.27 o
  -5   1   3    15959.72    15686.10    327.55 o
  -3   1   3     1577.47     1767.55     38.21 o
  -1   1   3     3338.50     3335.04     64.72 o
   1   1   3    20061.90    19206.11    327.46 o
   3   1   3     9344.52     9212.33    163.61 o
   5   1   3      413.65      405.42     12.03 o
   7   1   3     6614.09     7013.80    141.97 o
   9   1   3      775.68      726.01     23.28 o
  11   1   3      166.46      186.98     13.30 o
  13   1   3       77.66       74.63     12.40 o
  15   1   3      210.54      245.88     23.20 o
  17   1   3       19.72       37.97     16.18 o
  19   1   3       59.37       34.04     19.85 o
  21   1   3       42.38       49.90     28.09 o
  23   1   3       33.19       -1.79     30.30 o
 -28   2   3       26.92       25.33     32.15 o
 -26   2   3        1.35       15.77     22.74 o
 -24   2   3      113.14      107.75     23.97 o
 -22   2   3       72.49       71.16     18.56 o
 -20   2   3       23.46        9.40     13.75 o
 -18   2   3      468.54      455.54     38.85 o
 -16   2   3      169.00      207.66     13.81 o
 -14   2   3       97.82       94.97      9.69 o
 -12   2   3      346.53      449.77     16.19 o
 -10   2   3     1963.13     1780.45     44.60 o
  -8   2   3     1625.36     1691.88     50.80 o
  -6   2   3     4810.48     4223.92    115.87 o
  -4   2   3     7985.33     8570.01    254.70 o
  -2   2   3     7520.76     7964.93    265.54 o
   0   2   3        1.40       -0.90      4.97 o
   2   2   3     2198.29     2370.15     49.01 o
   4   2   3       12.70       16.16      5.20 o
   6   2   3      128.52      126.90      8.06 o
   8   2   3     1349.54     1337.11     33.65 o
  10   2   3      242.72      220.05     14.53 o
  12   2   3      116.11      100.78     15.47 o
  14   2   3      289.89      290.80     19.01 o
  16   2   3       85.43       93.64     15.92 o
  18   2   3        0.83      -11.41     20.13 o
  20   2   3        0.01       24.24     25.77 o
  22   2   3       25.23        5.27     32.28 o
 -27   3   3        0.19        4.93     46.72 o
 -25   3   3        5.13       10.11     20.11 o
 -23   3   3        0.72       -9.53     31.72 o
 -21   3   3       25.71       19.11     16.71 o
 -19   3   3      677.87      710.90     65.21 o
 -17   3   3      337.00      341.89     37.68 o
 -15   3   3      135.62      120.36     11.24 o
 -13   3   3     3937.34     3629.70     94.66 o
 -11   3   3      867.08      896.47     26.81 o
  -9   3   3        0.13        1.55      5.56 o
  -7   3   3     4507.07     4409.29    121.60 o
  -5   3   3      666.98      612.50     26.13 o
  -3   3   3      378.66      356.49     18.53 o
  -1   3   3     4705.58     5275.47    177.53 o
   1   3   3     3597.73     3638.97    117.72 o
   3   3   3      546.67      589.18     15.34 o
   5   3   3       69.66       81.46      7.25 o
   7   3   3     1050.81     1051.73     27.71 o
   9   3   3      753.12      815.90     24.55 o
  11   3   3        3.72       -9.66      9.66 o
  13   3   3      304.18      277.46     20.40 o
  15   3   3      154.58      208.13     23.31 o
  17   3   3       92.71       79.27     18.23 o
  19   3   3       88.48       64.83     27.56 o
  21   3   3       59.96       91.73     33.62 o
 -26   4   3        0.44       18.50     22.04 o
 -24   4   3        0.50      -11.87     19.52 o
 -22   4   3        0.15       10.45     21.73 o
 -20   4   3      170.11      204.39     35.93 o
 -18   4   3       77.62       84.69     17.42 o
 -16   4   3      415.04      427.44     35.88 o
 -14   4   3      190.96      179.17     20.15 o
 -12   4   3      396.82      439.35     16.22 o
 -10   4   3      572.63      532.95     18.63 o
  -8   4   3      922.19      897.09     31.11 o
  -6   4   3      807.91      687.63     29.29 o
  -4   4   3      289.75      382.13     20.06 o
  -2   4   3      257.47      223.89     29.89 o
   0   4   3     1262.41     1210.10     72.26 o
   2   4   3       27.98       26.86      6.83 o
   4   4   3      301.04      305.67     11.67 o
   6   4   3        1.20        1.85      6.66 o
   8   4   3      504.59      586.14     21.88 o
  10   4   3      595.55      598.91     27.67 o
  12   4   3      480.97      500.93     26.29 o
  14   4   3      141.33      129.27     19.17 o
  16   4   3      217.97      181.81     23.17 o
  18   4   3       28.31        7.36     19.36 o
  20   4   3        2.77      -32.34     32.34 o
 -25   5   3       26.80       28.60     23.37 o
 -23   5   3        0.45       -0.69     18.88 o
 -21   5   3       43.64       33.91     18.42 o
 -19   5   3        3.37      -16.22     19.54 o
 -17   5   3       23.12       13.51     18.40 o
 -15   5   3      135.96      166.94     34.70 o
 -13   5   3      452.35      446.65     26.13 o
 -11   5   3      287.87      413.92     22.97 o
  -9   5   3      402.83      402.30     17.78 o
  -7   5   3      222.36      222.69     39.98 o
  -5   5   3       26.49       25.88     10.23 o
  -3   5   3       62.08       39.01     12.11 o
  -1   5   3        2.44       -9.03      9.03 o
   1   5   3      451.24      544.91     57.66 o
   3   5   3       16.35        8.22      7.34 o
   5   5   3       30.63       41.31      9.21 o
   7   5   3       79.40       85.69     13.01 o
   9   5   3       96.54       96.20     16.65 o
  11   5   3       11.02       -3.55     14.49 o
  13   5   3        7.22       -5.35     15.71 o
  15   5   3       20.89        4.55     17.72 o
  17   5   3        0.48        1.88     18.50 o
  19   5   3        3.58        4.52     28.05 o
 -22   6   3       42.52       39.77     19.95 o
 -20   6   3        4.56      -16.38     16.38 o
 -18   6   3       63.32       37.25     17.30 o
 -16   6   3        4.15       -3.27     19.71 o
 -14   6   3       33.01       72.95     19.73 o
 -12   6   3      434.98      460.80     32.51 o
 -10   6   3       26.12       16.36     19.40 o
  -8   6   3      242.53      354.51     33.01 o
  -6   6   3        2.55       30.00     19.16 o
  -4   6   3       29.36       19.76     27.28 o
  -2   6   3       54.76       27.52     19.96 o
   0   6   3      178.31      186.52     39.47 o
   2   6   3       60.19       76.98     16.81 o
   4   6   3      522.36      513.80     24.97 o
   6   6   3       38.31       26.00     13.51 o
   8   6   3      110.06       98.28     16.23 o
  10   6   3       24.22       25.27     15.79 o
  12   6   3       42.05       24.78     16.80 o
  14   6   3        0.18       -9.29     16.99 o
  16   6   3        0.40       -7.55     18.55 o
  18   6   3       18.21        6.56     29.98 o
 -19   7   3       30.42       11.05     18.28 o
 -17   7   3        2.25       -6.86     16.80 o
 -15   7   3        1.14       -8.01     15.31 o
 -13   7   3        0.01       -0.85     14.11 o
 -11   7   3       66.18       86.15     23.31 o
  -9   7   3       24.37       -6.28     21.99 o
  -7   7   3        0.11      -19.77     19.77 o
  -5   7   3      129.20      178.91     42.38 o
  -3   7   3      133.93      106.85     55.76 o
  -1   7   3      434.20      348.52     96.45 o
   1   7   3        1.94       12.07     20.34 o
   3   7   3        7.62      -18.76     18.76 o
   5   7   3        1.16       -3.91     12.58 o
   7   7   3        3.82       -9.90     13.94 o
   9   7   3       22.48       28.64     15.60 o
  11   7   3        3.39       -7.84     15.78 o
  13   7   3        6.07      -15.84     16.39 o
  15   7   3        0.15      -11.54     18.58 o
 -16   8   3       66.31       77.86     19.40 o
 -14   8   3        1.08      -15.56     15.56 o
 -12   8   3        2.70      -10.45     19.61 o
 -10   8   3        3.03       -9.56     22.96 o
  -8   8   3        0.82      -22.03     22.03 o
  -6   8   3        7.67       -7.91     34.41 o
  -4   8   3       83.36       52.62     24.60 o
  -2   8   3       86.93       85.11     25.20 o
   0   8   3        0.01      -21.12     21.12 o
   2   8   3        1.91      -17.92     27.60 o
   4   8   3       40.70        6.34     26.21 o
   6   8   3        0.58       15.20     14.39 o
   8   8   3       10.58      -14.49     17.27 o
  10   8   3       22.49       -1.91     16.72 o
 -11   9   3        4.28       43.62     24.86 o
  -7   9   3        0.03        0.58     38.55 o
  -5   9   3       33.85       23.38     58.87 o
  -3   9   3        7.10       43.67     25.29 o
  -1   9   3        0.00       24.87     25.19 o
   1   9   3       20.90       68.82     25.18 o
   3   9   3        2.58      -17.79     17.79 o
   5   9   3        0.88       41.74     19.85 o
 -28   0   4        0.00       30.97     38.49 o
 -26   0   4       28.84       54.97     29.66 o
 -24   0   4       92.21       81.03     30.03 o
 -22   0   4       28.69       42.68     61.53 o
 -20   0   4      394.81      292.47     31.19 o
 -18   0   4        2.70      -15.08     15.08 o
 -16   0   4     4347.89     4039.67    161.44 o
 -14   0   4     1470.65     1451.68     53.78 o
 -12   0   4      703.61      734.84     42.97 o
 -10   0   4     1228.94      890.93     47.58 o
  -8   0   4    14919.69    14103.30    417.77 o
  -6   0   4        7.74       17.57      6.78 o
  -4   0   4     2254.27     1784.10     46.70 o
  -2   0   4    32019.53    37843.94    943.95 o
   0   0   4      897.25     1458.63     39.46 o
   2   0   4     8221.80     8723.92    236.64 o
   4   0   4    19162.73    20685.69    558.66 o
   6   0   4     5840.27     6498.37    195.96 o
   8   0   4      512.62      394.89     22.31 o
  10   0   4        5.20      -10.04     10.56 o
  12   0   4     3194.20     3483.28    147.51 o
  14   0   4        5.62      -17.77     17.77 o
  16   0   4      412.56      403.78     41.44 o
  18   0   4       23.98       30.22     28.21 o
  20   0   4      133.65      124.02     41.41 o
  22   0   4       68.11      -12.89     60.97 o
 -29   1   4       27.16       38.86     27.07 o
 -27   1   4       50.24       87.76     24.96 o
 -25   1   4        0.47      -10.87     18.06 o
 -23   1   4      324.11      309.22     27.81 o
 -21   1   4      115.20       85.78     17.18 o
 -19   1   4      549.98      553.53     26.47 o
 -17   1   4     1115.68     1036.76     32.60 o
 -15   1   4      465.82      369.46     16.46 o
 -13   1   4      237.54      246.63     11.26 o
 -11   1   4     7452.92     7861.46    174.74 o
  -9   1   4    14476.05    13727.31    287.58 o
  -7   1   4       92.26       50.61      4.65 o
  -5   1   4    16304.09    16829.14    334.59 o
  -3   1   4    13997.47    17455.98    364.57 o
  -1   1   4     2352.48     2398.01     43.92 o
   1   1   4     3508.75     4341.52     78.16 o
   3   1   4     1015.19      917.09     20.55 o
   5   1   4     5809.81     5685.88    115.49 o
   7   1   4     3960.25     4223.15     96.51 o
   9   1   4     1263.59     1284.73     35.50 o
  11   1   4     1044.05     1073.77     31.96 o
  13   1   4       31.01       27.27     12.99 o
  15   1   4       13.39        5.83     14.23 o
  17   1   4        0.02      -16.78     16.78 o
  19   1   4      285.95      394.43     55.57 o
  21   1   4        4.61      -28.93     28.93 o
 -28   2   4       13.96       -8.90     37.52 o
 -26   2   4      329.86      373.22     65.32 o
 -24   2   4       59.41       53.03     21.64 o
 -22   2   4      115.52      121.82     19.64 o
 -20   2   4        0.50      -11.12     12.33 o
 -18   2   4       11.45        2.78     12.57 o
 -16   2   4     1014.19      940.42     31.80 o
 -14   2   4      744.09      632.55     21.22 o
 -12   2   4     1729.92     1555.09     42.66 o
 -10   2   4     5522.06     5455.30    138.72 o
  -8   2   4      408.78      436.25     13.71 o
  -6   2   4      730.33      918.90     29.16 o
  -4   2   4      191.76      282.74     17.25 o
  -2   2   4     5425.21     6252.04    157.68 o
   0   2   4     1046.54     1077.21     26.23 o
   2   2   4     4818.02     4226.63     95.40 o
   4   2   4      296.17      374.00     12.50 o
   6   2   4     5788.91     5794.93    123.95 o
   8   2   4     1193.60     1115.54     28.53 o
  10   2   4       34.92       36.94      8.97 o
  12   2   4     1327.14     1448.28     58.63 o
  14   2   4        2.61      -11.84     11.84 o
  16   2   4       27.78       47.82     21.17 o
  18   2   4        0.63      -10.80     21.57 o
  20   2   4        0.14      -35.75     37.78 o
  22   2   4        3.76      -29.40     29.40 o
 -27   3   4       47.65       44.27     31.49 o
 -25   3   4        5.43      -24.79     24.79 o
 -23   3   4      100.55       61.91     23.31 o
 -21   3   4      374.84      515.43     49.27 o
 -19   3   4       56.91       19.84     14.99 o
 -17   3   4       56.54       50.08     13.31 o
 -15   3   4       59.74       46.59      9.92 o
 -13   3   4      230.56      234.31     13.64 o
 -11   3   4        4.83       -6.18      6.18 o
  -9   3   4     2639.07     2423.82     68.76 o
  -7   3   4    10818.32    10486.09    312.81 o
  -5   3   4     3800.08     4088.72    139.58 o
  -3   3   4     1093.37     1188.66     67.26 o
  -1   3   4      563.31      506.93     21.51 o
   1   3   4     1357.82     1328.40     37.72 o
   3   3   4      298.51      276.88      9.71 o
   5   3   4      277.15      287.73     12.32 o
   7   3   4     1600.92     1689.71     39.79 o
   9   3   4        1.50       -6.21      8.50 o
  11   3   4        0.10      -10.67     10.67 o
  13   3   4       43.89       19.85     14.31 o
  15   3   4        0.71      -12.77     15.24 o
  17   3   4       10.13       15.95     24.00 o
  19   3   4      125.41      129.31     30.73 o
  21   3   4       26.32       11.49     35.09 o
 -26   4   4        5.61        7.38     22.11 o
 -24   4   4        7.53        5.79     25.70 o
 -22   4   4       34.86       32.35     22.35 o
 -20   4   4      193.73      222.19     27.58 o
 -18   4   4      106.72      121.12     18.21 o
 -16   4   4      362.43      312.90     23.88 o
 -14   4   4     1872.68     1795.93     54.12 o
 -12   4   4        0.73       -6.97      7.28 o
 -10   4   4      543.84      450.40     18.14 o
  -8   4   4     1116.86     1078.73     46.04 o
  -6   4   4     4344.83     4051.28    139.36 o
  -4   4   4     2706.05     2864.28    121.00 o
  -2   4   4      976.48     1016.03     50.81 o
   0   4   4     2986.30     2908.75    124.90 o
   2   4   4     1080.27      974.99     36.63 o
   4   4   4     1448.92     1503.12     57.17 o
   6   4   4      661.83      714.79     21.19 o
   8   4   4      423.49      433.32     22.89 o
  10   4   4      342.14      326.48     22.56 o
  12   4   4       29.91       26.85     14.51 o
  14   4   4      340.56      361.45     33.51 o
  16   4   4       44.07       41.01     19.26 o
  18   4   4        1.59       -1.86     25.61 o
  20   4   4       41.50       48.11     48.86 o
 -25   5   4        0.20      -21.51     21.51 o
 -23   5   4       36.86       53.75     25.29 o
 -21   5   4      339.44      338.19     33.87 o
 -19   5   4       65.60      108.54     23.26 o
 -17   5   4        9.23        2.82     17.78 o
 -15   5   4      745.07      688.86     45.28 o
 -13   5   4        3.42       -6.28     11.90 o
 -11   5   4     2223.47     2140.90     77.43 o
  -9   5   4      393.48      559.68     28.00 o
  -7   5   4      461.57      526.06     26.62 o
  -5   5   4      108.22      123.04     14.58 o
  -3   5   4       50.12       24.05     12.67 o
  -1   5   4      523.99      426.28     26.16 o
   1   5   4      378.13      443.28     22.01 o
   3   5   4      403.75      322.44     16.30 o
   5   5   4        0.19        7.57      9.62 o
   7   5   4     2268.56     2320.36     97.83 o
   9   5   4      778.82      895.26     46.52 o
  11   5   4        3.07      -14.60     14.60 o
  13   5   4       21.39       48.16     18.14 o
  15   5   4       31.09       22.45     18.77 o
  17   5   4        8.65       -3.34     24.52 o
 -22   6   4       29.17       32.81     19.74 o
 -20   6   4       49.42       27.29     30.12 o
 -18   6   4      139.42      185.17     26.70 o
 -16   6   4       83.50       82.99     21.05 o
 -14   6   4      744.28      911.34     60.53 o
 -12   6   4      106.84      123.09     16.86 o
 -10   6   4       65.34        5.27     21.00 o
  -8   6   4      515.31      578.97     43.27 o
  -6   6   4      712.91      756.74     50.40 o
  -4   6   4     1016.62     1086.98     93.70 o
  -2   6   4       33.54      -15.15     24.40 o
   0   6   4      575.02      633.20     44.40 o
   2   6   4      223.37      207.48     26.64 o
   4   6   4      153.62      149.05     15.70 o
   6   6   4      252.30      295.36     21.50 o
   8   6   4      258.25      253.01     21.66 o
  10   6   4      271.76      259.06     24.07 o
  12   6   4       28.29       -4.19     17.02 o
  14   6   4      140.30      140.36     26.41 o
  16   6   4       15.02        3.23     19.61 o
 -21   7   4       24.13       29.94     47.24 o
 -19   7   4       57.92       67.74     20.09 o
 -17   7   4        0.93       -0.14     20.83 o
 -15   7   4        3.70        5.63     19.29 o
 -13   7   4       13.34      -20.17     23.60 o
 -11   7   4       38.26       51.43     55.14 o
  -9   7   4       55.75       54.57     23.40 o
  -7   7   4      399.61      447.98     98.17 o
  -5   7   4      351.23      322.63     54.43 o
  -3   7   4        8.83      -16.58     27.83 o
  -1   7   4       61.48       45.35     30.97 o
   1   7   4        5.68       -6.05     20.64 o
   3   7   4      136.16      134.21     26.54 o
   5   7   4       13.32        4.68     16.07 o
   7   7   4       21.31       22.45     14.98 o
   9   7   4        0.32       -3.52     15.28 o
  11   7   4        9.50      -16.31     16.31 o
  13   7   4        0.19      -12.12     21.07 o
 -16   8   4       50.34       60.74     18.68 o
 -14   8   4       51.27       54.71     17.80 o
 -12   8   4       28.60       30.35     17.08 o
 -10   8   4        2.29      -21.01     29.77 o
  -8   8   4       36.17      118.13     43.54 o
  -6   8   4        3.57      -23.09     23.09 o
  -4   8   4      208.96      289.40     67.13 o
  -2   8   4      212.32      163.34     85.50 o
   0   8   4      292.18      281.52     94.25 o
   2   8   4      137.56      169.23     35.48 o
   4   8   4        7.41       10.63     37.32 o
   6   8   4        5.36       -1.01     15.49 o
   8   8   4        1.15       -8.36     18.99 o
  10   8   4        1.14       -8.32     17.53 o
 -11   9   4       70.20       85.86     49.05 o
  -9   9   4       36.56       52.10     44.71 o
  -7   9   4        1.27        2.41     26.16 o
  -5   9   4       36.28       16.07     26.55 o
  -3   9   4       46.43       14.45     26.14 o
  -1   9   4        1.20      -24.10     24.10 o
   1   9   4        6.70       36.37     24.72 o
   3   9   4       59.29       92.12     41.24 o
 -29   1   5       18.41       13.29     25.43 o
 -27   1   5       20.43       21.84     21.75 o
 -25   1   5       28.20       31.62     19.47 o
 -23   1   5        1.31      -10.61     15.60 o
 -21   1   5     1219.10     1242.43     46.14 o
 -19   1   5      672.55      697.32     33.64 o
 -17   1   5       87.29       88.93     11.21 o
 -15   1   5      520.26      446.72     17.33 o
 -13   1   5       39.87       55.65      7.15 o
 -11   1   5     2879.52     2751.72     66.66 o
  -9   1   5     5701.40     5825.50    129.81 o
  -7   1   5      276.61      434.22     11.87 o
  -5   1   5     1798.16     1629.32     34.31 o
  -3   1   5     1181.52     1201.94     26.68 o
  -1   1   5      318.61      303.37      8.92 o
   1   1   5      805.54      970.29     21.46 o
   3   1   5       52.72       76.05      6.82 o
   5   1   5      256.26      327.94     12.74 o
   7   1   5      203.92      242.77     11.91 o
   9   1   5      170.24      223.27     12.73 o
  11   1   5      463.39      445.28     22.44 o
  13   1   5        0.01      -13.85     13.85 o
  15   1   5       60.19       52.29     18.75 o
  17   1   5      176.87      209.49     26.52 o
  19   1   5        3.70      -22.82     28.40 o
  21   1   5        0.36      -28.22     28.48 o
 -28   2   5       14.16      -10.74     24.76 o
 -26   2   5       34.17       27.23     21.92 o
 -24   2   5        2.32       16.23     19.81 o
 -22   2   5      155.27      160.67     20.02 o
 -20   2   5      219.77      237.14     27.06 o
 -18   2   5       85.24       69.74     13.51 o
 -16   2   5      982.20      924.70     28.92 o
 -14   2   5       13.49       21.10      8.92 o
 -12   2   5      645.36      637.94     21.02 o
 -10   2   5    12824.24    12971.64    351.39 o
  -8   2   5     1587.43     1557.87     39.15 o
  -6   2   5    14002.66    15102.42    408.10 o
  -4   2   5     1801.26     1841.97     58.70 o
  -2   2   5     2651.02     2758.36     67.12 o
   0   2   5      416.48      544.02     14.37 o
   2   2   5      152.37      166.68     11.73 o
   4   2   5     6349.54     6511.75    139.03 o
   6   2   5      770.76      774.55     22.65 o
   8   2   5        1.18       -0.76      8.49 o
  10   2   5     2589.22     2801.99     76.94 o
  12   2   5       70.36       79.36     13.86 o
  14   2   5        7.30       -7.83     18.84 o
  16   2   5       47.48       60.85     23.27 o
  18   2   5      129.51      144.39     30.96 o
  20   2   5       22.30       21.60     55.50 o
 -27   3   5        1.12       -4.60     26.54 o
 -25   3   5       24.65        5.14     25.69 o
 -23   3   5      206.28      211.90     26.61 o
 -21   3   5       44.40       57.87     30.25 o
 -19   3   5        3.97       17.27     14.51 o
 -17   3   5      723.70      643.70     31.65 o
 -15   3   5       52.45       31.48      8.97 o
 -13   3   5       38.96       38.83      7.80 o
 -11   3   5      309.69      308.74     12.96 o
  -9   3   5        1.39       -6.23      6.23 o
  -7   3   5     3786.44     3884.06    133.52 o
  -5   3   5     3881.20     4052.29    139.28 o
  -3   3   5      265.79      198.00     14.36 o
  -1   3   5      878.79      831.26     26.15 o
   1   3   5      118.38      102.53      7.86 o
   3   3   5     1060.48      961.31     24.10 o
   5   3   5     1350.31     1433.13     36.63 o
   7   3   5        1.67        4.87      7.97 o
   9   3   5     1644.67     1709.54     53.63 o
  11   3   5        5.61       -8.11     13.66 o
  13   3   5      153.44      179.54     20.21 o
  15   3   5       75.76       48.66     22.39 o
  17   3   5        0.72      -18.61     24.67 o
  19   3   5       46.11       51.78     35.74 o
 -26   4   5       13.70       38.34     29.62 o
 -24   4   5       83.85       46.95     28.80 o
 -22   4   5        5.21       20.73     22.21 o
 -20   4   5      135.53      133.30     22.39 o
 -18   4   5        6.97      -13.74     13.74 o
 -16   4   5      428.06      417.69     26.65 o
 -14   4   5      826.53      744.10     24.70 o
 -12   4   5       84.07      105.76     10.28 o
 -10   4   5      366.23      394.80     19.59 o
  -8   4   5       80.36       87.15     13.61 o
  -6   4   5       55.16      107.13     14.47 o
  -4   4   5     3218.63     3683.11    214.85 o
  -2   4   5       41.51       37.29     13.33 o
   0   4   5       79.84       58.52      9.56 o
   2   4   5      411.45      441.01     16.99 o
   4   4   5      447.64      410.52     22.08 o
   6   4   5      378.64      393.09     19.90 o
   8   4   5      514.66      555.96     29.83 o
  10   4   5       11.00       -0.45     14.10 o
  12   4   5       83.61       78.27     18.64 o
  14   4   5       15.62       40.59     19.20 o
  16   4   5       52.28        1.39     25.82 o
  18   4   5       35.45      -13.99     35.43 o
 -25   5   5        4.04       -3.03     30.52 o
 -23   5   5       12.58       22.39     24.44 o
 -21   5   5       10.68       46.36     24.17 o
 -19   5   5       25.92       -3.63     19.64 o
 -17   5   5        0.24       10.01     17.67 o
 -15   5   5       34.11       20.01     14.92 o
 -13   5   5       97.50       87.88     13.68 o
 -11   5   5      220.82      160.72     13.97 o
  -9   5   5       25.69        7.69     15.74 o
  -7   5   5       44.76       58.49     17.76 o
  -5   5   5        4.74       26.48     14.55 o
  -3   5   5        2.37       -7.40     10.14 o
  -1   5   5       93.77       99.39     13.40 o
   1   5   5      352.54      328.17     24.65 o
   3   5   5        0.79       -2.46      8.35 o
   5   5   5       36.27       57.60     11.88 o
   7   5   5        8.32        2.41     14.30 o
   9   5   5       16.22        9.79     15.38 o
  11   5   5       37.45       -4.78     16.70 o
  13   5   5       10.37        0.52     17.98 o
  15   5   5        0.26       -3.35     21.87 o
  17   5   5        0.06       17.36     26.45 o
 -24   6   5       34.07       22.23     73.58 o
 -22   6   5       11.04       38.49     38.61 o
 -20   6   5       71.48       56.13     24.62 o
 -18   6   5       89.65      110.27     41.51 o
 -16   6   5       23.50       18.87     19.80 o
 -14   6   5       12.37        0.97     14.93 o
 -12   6   5      161.99      300.35     34.45 o
 -10   6   5      327.11      389.23     37.79 o
  -8   6   5      145.86      238.76     31.76 o
  -6   6   5     1573.79     1870.83    145.92 o
  -4   6   5      309.90      274.20     48.86 o
  -2   6   5        0.93      -29.81     29.81 o
   0   6   5      153.28      150.47     26.60 o
   2   6   5        9.93       -0.03     18.96 o
   4   6   5        3.06        0.79     11.41 o
   6   6   5        5.29        3.05     14.36 o
   8   6   5      137.25      116.19     19.13 o
  10   6   5      152.71      115.25     23.00 o
  12   6   5       17.81       -7.88     17.86 o
  14   6   5        3.81       18.80     19.77 o
 -21   7   5       10.92       35.20     26.28 o
 -19   7   5        3.36       33.35     24.18 o
 -17   7   5       28.83       52.31     22.84 o
 -15   7   5        0.08       11.13     19.95 o
 -13   7   5       14.18        9.62     39.17 o
 -11   7   5      125.17      123.14     28.54 o
  -9   7   5       17.03       18.76     24.49 o
  -7   7   5      104.56      120.65     41.08 o
  -5   7   5      279.59      236.12     46.07 o
  -3   7   5       48.90       48.02     28.19 o
  -1   7   5       33.80       -9.33     21.56 o
   1   7   5       86.34       11.22     22.84 o
   3   7   5        3.68       18.79     22.93 o
   5   7   5      178.68      177.80     19.01 o
   7   7   5        0.65      -15.11     15.11 o
   9   7   5        9.62       10.86     17.01 o
  11   7   5        6.11      -17.99     17.99 o
 -16   8   5        2.46        1.79     27.20 o
 -14   8   5       18.63      -25.83     28.61 o
 -12   8   5        0.05       -6.02     50.44 o
 -10   8   5       70.76       48.94     27.38 o
  -8   8   5       15.95       49.44     41.86 o
  -6   8   5       19.43       21.35     25.16 o
  -4   8   5       13.20      -24.26     24.26 o
  -2   8   5        8.70      -11.29     23.71 o
   0   8   5        1.01      -16.88     23.00 o
   2   8   5       14.06       -3.44     24.32 o
   4   8   5      131.36      177.20     31.46 o
   6   8   5        0.02       -1.15     18.96 o
   8   8   5        8.75        0.80     17.39 o
  -9   9   5        1.05       16.98     28.01 o
  -7   9   5        1.75        2.61     27.35 o
  -5   9   5        2.15      -22.67     26.42 o
  -3   9   5        9.40       16.89     31.39 o
  -1   9   5        3.11      -14.59     25.69 o
   1   9   5        1.56       -2.17     25.25 o
 -30   0   6       92.90      143.72     48.86 o
 -28   0   6       59.37       42.38     38.75 o
 -26   0   6      412.98      386.32     68.23 o
 -24   0   6        3.08       -7.75     23.54 o
 -22   0   6       64.96       68.87     24.17 o
 -20   0   6     1430.83     1419.12     79.87 o
 -18   0   6      423.41      486.59     56.05 o
 -16   0   6     1897.26     1777.05    118.67 o
 -14   0   6     2308.49     2305.48    117.96 o
 -12   0   6    17401.61    16365.90    542.30 o
 -10   0   6        4.27        3.67      6.95 o
  -8   0   6      191.99      191.36     14.64 o
  -6   0   6     3215.52     3579.78    108.67 o
  -4   0   6    10421.73    10644.53    288.81 o
  -2   0   6     1163.99     1319.38     42.02 o
   0   0   6      445.44      359.29     17.96 o
   2   0   6     6097.76     5799.49    195.71 o
   4   0   6      141.20       98.43     11.36 o
   6   0   6        0.99        2.17      9.28 o
   8   0   6     1469.83     1462.29     78.13 o
  10   0   6      502.28      618.65     40.01 o
  12   0   6      429.86      468.06     45.38 o
  14   0   6        0.11      -14.58     39.92 o
  16   0   6      249.19      266.09     39.33 o
  18   0   6        7.57       12.05     57.93 o
  20   0   6       76.62      -44.52     61.49 o
 -29   1   6       13.32       15.10     23.63 o
 -27   1   6       22.72       55.55     23.29 o
 -25   1   6      116.03      164.30     23.30 o
 -23   1   6       86.26       75.16     18.69 o
 -21   1   6       85.72       88.55     17.42 o
 -19   1   6     1366.58     1330.11     47.62 o
 -17   1   6       15.42       13.87     12.06 o
 -15   1   6      232.80      250.90     12.29 o
 -13   1   6        3.84       36.46      6.83 o
 -11   1   6     3099.16     2839.53     65.19 o
  -9   1   6     5179.61     5647.01    126.36 o
  -7   1   6      498.04      493.94     14.01 o
  -5   1   6     4437.81     3970.06     77.65 o
  -3   1   6        3.02        2.09      5.20 o
  -1   1   6      939.78      834.58     20.05 o
   1   1   6        0.12       13.76      5.50 o
   3   1   6     9554.96    10406.64    219.73 o
   5   1   6      282.44      283.90     12.88 o
   7   1   6        4.20       13.68      7.87 o
   9   1   6     3474.53     3723.64     99.58 o
  11   1   6       55.63       58.47     14.63 o
  13   1   6       23.96       15.97     15.66 o
  15   1   6       54.16       28.80     18.27 o
  17   1   6      270.90      357.04     57.80 o
  19   1   6       17.75       20.94     30.52 o
 -30   2   6       48.57      -17.46     31.74 o
 -28   2   6        6.14       -2.21     23.88 o
 -26   2   6       64.85       20.83     25.91 o
 -24   2   6      481.87      539.35     57.89 o
 -22   2   6      214.59      237.36     25.44 o
 -20   2   6      440.86      453.99     24.84 o
 -18   2   6      787.58      806.33     33.55 o
 -16   2   6     2368.29     2385.50     64.40 o
 -14   2   6     1808.69     1729.58     47.56 o
 -12   2   6     3396.82     3086.53     87.09 o
 -10   2   6      533.79      694.52     23.33 o
  -8   2   6       10.47       39.21      8.35 o
  -6   2   6      363.56      366.93     13.24 o
  -4   2   6     1932.51     1797.22     42.33 o
  -2   2   6     5125.94     5233.58    111.58 o
   0   2   6     3383.99     3930.58     89.70 o
   2   2   6     5615.86     5609.81    120.31 o
   4   2   6     2308.16     2195.52     52.97 o
   6   2   6      901.60      992.04     27.89 o
   8   2   6      135.42      140.66     13.81 o
  10   2   6       89.07       78.61     13.95 o
  12   2   6      164.11      158.86     23.87 o
  14   2   6      106.17       92.91     23.50 o
  16   2   6       51.45       80.05     25.04 o
  18   2   6        0.26       24.69     29.02 o
 -29   3   6        4.05       -5.92     30.10 o
 -27   3   6        3.15        7.49     26.83 o
 -25   3   6      109.63      136.89     25.35 o
 -23   3   6      298.46      310.15     29.74 o
 -21   3   6      441.67      457.81     33.74 o
 -19   3   6      362.99      374.29     25.08 o
 -17   3   6      189.94      174.32     14.20 o
 -15   3   6      165.86      183.18     12.75 o
 -13   3   6      446.70      445.27     16.87 o
 -11   3   6      490.79      487.60     18.47 o
  -9   3   6     1751.31     1796.34     57.82 o
  -7   3   6      943.77      999.25     34.35 o
  -5   3   6     3265.16     3211.59    129.72 o
  -3   3   6     3075.07     3285.27     92.86 o
  -1   3   6       54.37       40.72      8.79 o
   1   3   6      200.75      232.98     10.57 o
   3   3   6      621.10      540.44     16.96 o
   5   3   6      995.16     1001.52     28.57 o
   7   3   6     1079.50     1101.22     37.74 o
   9   3   6      330.11      328.65     22.79 o
  11   3   6       38.97        3.06     14.47 o
  13   3   6        1.71       -4.43     20.27 o
  15   3   6        2.04      -21.39     21.39 o
  17   3   6        0.10       12.78     32.90 o
 -28   4   6       18.17       -5.91     30.52 o
 -26   4   6       45.03       24.86     50.06 o
 -24   4   6       83.83       70.09     65.06 o
 -22   4   6       18.01       34.42     32.00 o
 -20   4   6       54.35       32.40     16.52 o
 -18   4   6        1.97      -12.86     13.90 o
 -16   4   6      752.95      874.52     41.32 o
 -14   4   6     1439.97     1184.72     38.20 o
 -12   4   6      280.34      300.74     17.15 o
 -10   4   6      897.32      931.18     38.15 o
  -8   4   6      236.20      229.14     21.70 o
  -6   4   6      910.32     1035.16     49.50 o
  -4   4   6      634.81      628.23     30.26 o
  -2   4   6     1203.60     1176.41     47.41 o
   0   4   6      503.31      556.55     22.07 o
   2   4   6       69.88       66.73      9.28 o
   4   4   6      695.66      676.91     26.12 o
   6   4   6       60.42       76.63     13.70 o
   8   4   6      518.32      538.46     28.03 o
  10   4   6       35.26        4.38     15.29 o
  12   4   6      122.35      124.58     23.10 o
  14   4   6       64.12       73.59     27.42 o
  16   4   6        1.28        5.13     27.09 o
  18   4   6        6.43       -8.16     63.76 o
 -25   5   6       10.01        5.57     29.48 o
 -23   5   6       66.52       89.11     25.94 o
 -21   5   6      319.58      433.62     62.14 o
 -19   5   6        4.61      -10.71     24.32 o
 -17   5   6      174.81      173.57     31.64 o
 -15   5   6       12.78       16.43     12.65 o
 -13   5   6        2.49      -10.34     13.54 o
 -11   5   6       53.82       77.68     22.06 o
  -9   5   6     5453.44     5481.11    217.56 o
  -7   5   6     2871.33     3240.71    133.21 o
  -5   5   6      550.14      629.01     37.01 o
  -3   5   6      440.04      385.48     24.82 o
  -1   5   6      111.80      127.81     19.67 o
   1   5   6      312.54      342.48     19.06 o
   3   5   6       17.22        4.04     10.41 o
   5   5   6      255.55      270.17     19.37 o
   7   5   6      341.28      313.97     24.19 o
   9   5   6       45.61       18.48     17.01 o
  11   5   6      266.70      277.95     28.83 o
  13   5   6        1.59        6.00     19.50 o
  15   5   6       53.15       73.36     27.94 o
 -24   6   6        0.06      -28.90     28.90 o
 -22   6   6        0.90        4.60     24.90 o
 -20   6   6       48.60       27.72     37.42 o
 -18   6   6       10.51        5.28     21.64 o
 -16   6   6       52.46       60.73     21.68 o
 -14   6   6      360.68      402.49     30.07 o
 -12   6   6        7.02      -31.93     46.78 o
 -10   6   6       35.52       36.34     24.25 o
  -8   6   6      139.16      160.46     31.59 o
  -6   6   6     1107.71     1075.38     98.49 o
  -4   6   6      784.36      671.46     65.12 o
  -2   6   6      353.66      436.40     59.03 o
   0   6   6      462.89      403.16     38.19 o
   2   6   6        0.00        5.20     20.30 o
   4   6   6      245.29      270.14     18.99 o
   6   6   6      118.33       51.17     22.69 o
   8   6   6      200.52      193.62     22.69 o
  10   6   6       26.47        2.21     17.99 o
  12   6   6       29.85       58.93     20.33 o
  14   6   6       55.00       43.79     27.40 o
 -21   7   6      160.25      220.26     32.21 o
 -19   7   6       17.53       25.95     23.63 o
 -17   7   6       12.58        3.78     22.01 o
 -15   7   6       18.16       20.30     34.63 o
 -13   7   6       96.38      137.46     69.24 o
 -11   7   6       81.73      129.61     64.02 o
  -9   7   6      101.43       71.93     43.67 o
  -7   7   6      345.69      278.16    103.97 o
  -5   7   6      190.19      189.59     51.87 o
  -3   7   6      271.52      220.18     33.35 o
  -1   7   6       64.62       53.41     28.54 o
   1   7   6       68.80      103.05     26.78 o
   3   7   6       20.74        6.51     17.92 o
   5   7   6       59.95       59.34     22.90 o
   7   7   6      117.88      129.49     20.59 o
   9   7   6       10.14       18.85     18.85 o
  11   7   6        3.49       -6.42     19.68 o
 -16   8   6       31.21       36.44     28.40 o
 -14   8   6      116.05      130.21     32.11 o
 -12   8   6        7.32       38.94     28.25 o
 -10   8   6        9.68       25.59     43.54 o
  -8   8   6       72.07       54.43     27.51 o
  -6   8   6        0.03       32.28     26.28 o
  -4   8   6       55.67      101.12     52.97 o
  -2   8   6       24.53        9.42     26.65 o
   0   8   6      110.11       69.99     28.06 o
   2   8   6       39.09       24.10     26.79 o
   4   8   6        0.14       11.05     20.29 o
   6   8   6        7.69       28.80     21.26 o
  -9   9   6       31.23       15.42     32.66 o
  -7   9   6       20.32       26.19     32.69 o
  -5   9   6       14.92        3.07     27.29 o
  -3   9   6       19.32       30.59     28.81 o
  -1   9   6       20.35       20.21     27.64 o
 -29   1   7       10.23      -16.50     29.35 o
 -27   1   7        4.82      -16.35     20.74 o
 -25   1   7       53.43       35.30     21.46 o
 -23   1   7      988.18      965.99     43.99 o
 -21   1   7       72.33       57.40     16.38 o
 -19   1   7       32.83       45.72     13.40 o
 -17   1   7      404.58      379.09     17.28 o
 -15   1   7      411.61      454.25     16.54 o
 -13   1   7     2507.98     2541.39     62.91 o
 -11   1   7      545.12      487.13     15.25 o
  -9   1   7       11.80       -5.92      5.92 o
  -7   1   7     5512.39     5778.21    137.63 o
  -5   1   7      280.94      368.68     12.95 o
  -3   1   7     2172.43     2269.62     48.28 o
  -1   1   7      664.77      630.97     16.96 o
   1   1   7      806.87      866.05     22.75 o
   3   1   7        9.87       17.70      7.12 o
   5   1   7      116.30      110.84     11.03 o
   7   1   7     2741.15     2942.88     80.38 o
   9   1   7      335.97      354.86     22.21 o
  11   1   7        4.29        3.45     15.53 o
  13   1   7      197.28      229.56     23.42 o
  15   1   7        0.11       55.94     26.97 o
  17   1   7       15.77        5.78     29.49 o
 -30   2   7        1.05      -15.84     24.79 o
 -28   2   7        0.08       -6.77     22.07 o
 -26   2   7       50.80       10.23     22.18 o
 -24   2   7       31.22       20.60     21.92 o
 -22   2   7      283.18      296.40     27.77 o
 -20   2   7       19.78       36.38     13.88 o
 -18   2   7      156.15      169.75     24.85 o
 -16   2   7       79.57       58.56     13.18 o
 -14   2   7      145.36      157.51     10.82 o
 -12   2   7      274.82      295.82     14.39 o
 -10   2   7        7.00        8.89      7.13 o
  -8   2   7      101.41      174.36      9.87 o
  -6   2   7      380.96      462.84     15.52 o
  -4   2   7     1236.50     1262.81     31.47 o
  -2   2   7        6.72       -0.14      4.89 o
   0   2   7     1904.26     2024.91     48.52 o
   2   2   7      294.60      296.81     13.16 o
   4   2   7        3.56       15.51      8.22 o
   6   2   7     1813.60     1948.00     55.51 o
   8   2   7       62.87       75.76     13.28 o
  10   2   7        0.11        2.25     18.63 o
  12   2   7        0.40      -19.87     20.13 o
  14   2   7       59.31       57.73     24.70 o
  16   2   7       49.36       81.63     29.48 o
  18   2   7       16.74       42.77     52.62 o
 -29   3   7        4.41      -30.56     30.56 o
 -27   3   7        4.46        1.85     27.49 o
 -25   3   7       20.41       29.39     21.79 o
 -23   3   7        5.84      -15.62     18.78 o
 -21   3   7      162.74      126.07     19.48 o
 -19   3   7      103.14       98.14     17.20 o
 -17   3   7      224.98      242.66     19.11 o
 -15   3   7      319.78      303.68     15.86 o
 -13   3   7      135.23      125.31      9.59 o
 -11   3   7     1092.86     1010.22     32.03 o
  -9   3   7     2665.97     2504.93     71.29 o
  -7   3   7     3588.21     3849.46    107.93 o
  -5   3   7      149.16      150.40     13.33 o
  -3   3   7      755.81      756.61     24.19 o
  -1   3   7     1064.35     1116.46     31.07 o
   1   3   7     1479.49     1539.73     38.69 o
   3   3   7       18.36       10.21      6.88 o
   5   3   7      273.77      309.50     16.60 o
   7   3   7      272.78      297.12     21.97 o
   9   3   7      319.32      350.31     25.73 o
  11   3   7        0.05       12.56     20.29 o
  13   3   7       97.79       87.91     24.73 o
  15   3   7      273.93      253.36     35.55 o
  17   3   7        7.19      -25.42     30.91 o
 -28   4   7       14.97       25.06     32.77 o
 -26   4   7       13.92       17.98     29.52 o
 -24   4   7        3.50      -13.41     26.75 o
 -22   4   7       35.19       48.77     19.02 o
 -20   4   7        0.81      -10.18     15.84 o
 -18   4   7        2.61       -8.71     14.36 o
 -16   4   7      194.58      202.54     18.21 o
 -14   4   7       88.99       52.25     10.04 o
 -12   4   7        2.50        1.34      7.41 o
 -10   4   7        7.29       -9.73      9.73 o
  -8   4   7     3623.08     3410.73    138.91 o
  -6   4   7     2640.17     2836.73    117.46 o
  -4   4   7       36.40       50.36     14.85 o
  -2   4   7      118.08       66.90     12.69 o
   0   4   7       23.23        4.30     12.95 o
   2   4   7      479.05      478.04     21.77 o
   4   4   7      421.24      431.01     22.26 o
   6   4   7       75.23       80.32     15.64 o
   8   4   7       65.63       57.66     16.32 o
  10   4   7       27.82       26.74     17.81 o
  12   4   7      103.22      103.11     28.23 o
  14   4   7        3.75      -27.95     27.95 o
  16   4   7        4.08      -27.18     27.18 o
 -25   5   7        0.53       -7.36     29.68 o
 -23   5   7      133.97      122.47     32.16 o
 -21   5   7       56.87       53.96     41.79 o
 -19   5   7        0.91      -15.82     19.85 o
 -17   5   7      200.21      220.63     25.66 o
 -15   5   7        2.88       -8.59     12.74 o
 -13   5   7       14.60      -11.49     13.61 o
 -11   5   7       42.25       82.14     19.23 o
  -9   5   7      539.98      583.25     37.26 o
  -7   5   7      284.54      329.63     36.36 o
  -5   5   7       86.11       89.47     19.93 o
  -3   5   7      374.94      453.65     31.95 o
  -1   5   7      246.76      299.38     49.12 o
   1   5   7        4.96      -11.70     11.70 o
   3   5   7       96.46      111.52     14.04 o
   5   5   7        1.20       14.14     15.27 o
   7   5   7       99.28       70.14     18.84 o
   9   5   7        4.01        0.56     18.53 o
  11   5   7        4.31       14.85     19.06 o
  13   5   7       33.41       69.23     27.12 o
  15   5   7        0.75      -39.59     55.66 o
 -24   6   7        0.10       -5.08     31.55 o
 -22   6   7       15.39       27.04     25.72 o
 -20   6   7       41.79       26.36     23.56 o
 -18   6   7       34.98        4.95     21.49 o
 -16   6   7      101.88      120.03     23.30 o
 -14   6   7       60.52       39.98     27.94 o
 -12   6   7      191.56      191.43     31.85 o
 -10   6   7       22.07        5.41     23.70 o
  -8   6   7      856.23      877.36     87.74 o
  -6   6   7       17.28      -22.76     22.76 o
  -4   6   7       97.72       70.55     51.94 o
  -2   6   7        2.25        3.64     22.08 o
   0   6   7       16.03       33.10     23.62 o
   2   6   7      205.98      203.63     17.05 o
   4   6   7       15.96       17.59     16.25 o
   6   6   7       29.19       -2.56     17.51 o
   8   6   7      100.92       80.62     21.00 o
  10   6   7       14.05        8.53     19.95 o
  12   6   7        6.19       16.38     26.38 o
 -21   7   7      129.83      180.76     32.44 o
 -19   7   7       11.31       -3.57     24.14 o
 -17   7   7        0.75      -17.42     21.45 o
 -15   7   7        1.61      -21.53     26.08 o
 -13   7   7       81.23       89.11     30.53 o
 -11   7   7       24.78        8.65     26.40 o
  -9   7   7        0.03        3.05     39.14 o
  -7   7   7       23.21        9.53     24.48 o
  -5   7   7        0.16        9.18     25.24 o
  -3   7   7       47.62       60.12     26.97 o
  -1   7   7       22.41       32.19     25.56 o
   1   7   7      171.99      132.28     30.41 o
   3   7   7       14.62       15.23     25.90 o
   5   7   7       70.13       57.87     18.84 o
   7   7   7        3.38      -18.38     18.38 o
   9   7   7       15.07       -0.35     20.60 o
 -16   8   7       11.10       31.55     39.75 o
 -14   8   7       25.45        3.64     28.40 o
 -12   8   7        9.18       20.41     49.57 o
 -10   8   7        8.58        1.10     42.83 o
  -8   8   7        3.39      -14.49     26.87 o
  -6   8   7       64.77      106.06     31.17 o
  -4   8   7        4.22       22.95     27.67 o
  -2   8   7        1.41       12.39     27.64 o
   0   8   7       37.26       54.57     28.74 o
   2   8   7        3.63      -24.55     24.55 o
   4   8   7        3.46       18.64     29.02 o
 -30   0   8        0.54      -14.39     36.48 o
 -28   0   8       16.07      -31.69     31.69 o
 -26   0   8        9.67       -7.90     25.85 o
 -24   0   8        0.05      -22.00     22.00 o
 -22   0   8      594.59      676.06     49.92 o
 -20   0   8     3254.78     3002.50    152.69 o
 -18   0   8      122.54      125.53     15.86 o
 -16   0   8      802.67      878.76     37.05 o
 -14   0   8    10647.92    10399.00    347.61 o
 -12   0   8     4408.35     4335.41    148.22 o
 -10   0   8        0.11       -6.78      8.07 o
  -8   0   8       42.62       82.65     13.27 o
  -6   0   8      437.17      370.96     17.32 o
  -4   0   8     7317.83     8248.51    247.65 o
  -2   0   8     6037.41     6757.50    204.26 o
   0   0   8     8313.07     8443.30    253.91 o
   2   0   8     2319.29     2318.56     75.16 o
   4   0   8      303.21      345.52     22.17 o
   6   0   8      655.69      633.48     39.70 o
   8   0   8       20.77       18.81     18.87 o
  10   0   8       17.38       25.63     21.70 o
  12   0   8       74.21       28.41     27.18 o
  14   0   8      466.32      657.95     97.00 o
  16   0   8       41.31      120.85     68.10 o
 -31   1   8       19.81        7.27     29.76 o
 -29   1   8        6.58        9.36     22.62 o
 -27   1   8        1.51       -6.26     20.73 o
 -25   1   8      591.64      681.70     42.69 o
 -23   1   8        2.26      -11.85     15.34 o
 -21   1   8       68.77       69.05     18.37 o
 -19   1   8     2891.31     2549.12     82.57 o
 -17   1   8       67.03      121.83     12.60 o
 -15   1   8      146.10      177.42     11.95 o
 -13   1   8      292.88      386.16     16.33 o
 -11   1   8     2662.68     2352.72     58.93 o
  -9   1   8      160.13      187.93     10.71 o
  -7   1   8     7527.50     8022.89    179.52 o
  -5   1   8     6070.96     6534.16    146.59 o
  -3   1   8      349.06      370.24     14.66 o
  -1   1   8     1453.70     1448.13     34.64 o
   1   1   8      150.19      163.02     10.21 o
   3   1   8     2240.61     2384.94     57.93 o
   5   1   8       37.12        3.81     12.37 o
   7   1   8       74.35       55.45     14.38 o
   9   1   8      280.07      261.21     22.43 o
  11   1   8       33.20       23.55     20.89 o
  13   1   8       18.12       23.56     25.52 o
  15   1   8        0.40       67.84     30.58 o
  17   1   8       78.67       69.33     48.75 o
 -30   2   8       26.66       18.82     25.56 o
 -28   2   8      140.86      122.45     27.20 o
 -26   2   8       34.41       33.27     21.80 o
 -24   2   8      100.04       78.77     31.24 o
 -22   2   8      513.85      490.79     34.38 o
 -20   2   8       93.44       97.83     15.63 o
 -18   2   8     1201.81     1138.72     38.03 o
 -16   2   8      633.55      669.20     23.81 o
 -14   2   8     1610.41     1568.53     44.06 o
 -12   2   8     1903.88     1579.01     47.78 o
 -10   2   8      210.20      233.55     13.31 o
  -8   2   8      167.35      133.24      9.47 o
  -6   2   8        1.30       -6.25      6.25 o
  -4   2   8     1721.83     1719.04     47.64 o
  -2   2   8      273.15      297.45     13.98 o
   0   2   8     1049.72     1026.72     28.11 o
   2   2   8     1484.26     1563.94     40.14 o
   4   2   8        0.94       -9.56      9.56 o
   6   2   8      111.89       64.03     12.46 o
   8   2   8      525.45      542.77     34.49 o
  10   2   8      571.49      577.85     37.57 o
  12   2   8       12.14       -6.55     22.07 o
  14   2   8      127.29      167.39     29.64 o
  16   2   8       56.82       34.70     30.02 o
 -29   3   8        3.04      -29.90     29.90 o
 -27   3   8       20.52       40.99     23.77 o
 -25   3   8       62.94       87.09     23.72 o
 -23   3   8      210.86      256.09     31.25 o
 -21   3   8      165.28      138.52     19.90 o
 -19   3   8     1389.26     1356.39     59.93 o
 -17   3   8      352.20      374.29     21.64 o
 -15   3   8       49.59       40.36      8.87 o
 -13   3   8       58.10      114.20     10.55 o
 -11   3   8      557.67      529.15     27.60 o
  -9   3   8     2088.42     2244.84     60.21 o
  -7   3   8        2.45       -4.21      7.60 o
  -5   3   8        0.46       -8.13      8.13 o
  -3   3   8      371.26      407.64     17.06 o
  -1   3   8       10.45       46.14      8.86 o
   1   3   8      202.34      236.88     12.54 o
   3   3   8      813.43      815.04     29.15 o
   5   3   8      894.09      978.30     39.79 o
   7   3   8      130.27      136.11     18.41 o
   9   3   8      450.19      427.59     50.92 o
  11   3   8       32.20       33.29     23.02 o
  13   3   8      171.32      223.98     30.22 o
  15   3   8        1.64        1.99     29.01 o
 -28   4   8        0.01       -9.78     34.86 o
 -26   4   8       41.82       54.20     31.05 o
 -24   4   8      125.93      110.31     31.99 o
 -22   4   8      127.68      156.04     22.59 o
 -20   4   8      132.69      179.47     21.78 o
 -18   4   8       43.83       66.56     16.63 o
 -16   4   8      678.98      792.69     32.27 o
 -14   4   8      253.01      304.82     23.97 o
 -12   4   8     1267.77     1179.48     44.22 o
 -10   4   8      688.69      814.54     43.82 o
  -8   4   8      559.02      646.73     38.75 o
  -6   4   8        2.55       -2.63     18.31 o
  -4   4   8      890.14      820.76     36.55 o
  -2   4   8     2837.57     3081.59     81.77 o
   0   4   8       12.15       -8.44     11.18 o
   2   4   8      275.39      253.58     18.09 o
   4   4   8      570.15      619.69     30.74 o
   6   4   8       13.35       -6.15     15.04 o
   8   4   8        0.39        1.69     16.12 o
  10   4   8        6.96       13.59     24.49 o
  12   4   8       86.51       58.76     55.89 o
  14   4   8        0.34      -10.94     26.64 o
 -27   5   8       26.31        6.98     35.70 o
 -25   5   8       97.13      109.81     54.72 o
 -23   5   8      220.63      256.93     41.44 o
 -21   5   8       42.35        7.35     23.52 o
 -19   5   8       37.96       71.06     22.88 o
 -17   5   8       12.60        7.14     18.97 o
 -15   5   8      261.14      224.11     20.56 o
 -13   5   8       34.94       58.58     32.48 o
 -11   5   8       28.94      127.34     27.68 o
  -9   5   8     3111.40     2944.21    152.66 o
  -7   5   8     3298.61     3323.44    138.31 o
  -5   5   8      666.03      787.40     59.91 o
  -3   5   8      131.74       78.79     20.87 o
  -1   5   8      112.14      158.77     19.08 o
   1   5   8        7.90       -5.65     11.86 o
   3   5   8        0.67       -2.01     17.05 o
   5   5   8      621.93      663.30     36.03 o
   7   5   8       14.02       10.12     18.29 o
   9   5   8        0.25       -5.58     23.31 o
  11   5   8       92.67       96.73     33.81 o
  13   5   8        0.77       22.21     29.06 o
 -24   6   8       51.11       77.23     39.82 o
 -22   6   8       30.66       19.61     26.19 o
 -20   6   8       42.62        9.88     32.00 o
 -18   6   8        7.84      -20.90     20.90 o
 -16   6   8      392.51      468.83     41.71 o
 -14   6   8      151.33      169.53     32.87 o
 -12   6   8      141.79      110.78     29.86 o
 -10   6   8      527.37      612.66     76.59 o
  -8   6   8        9.11       -3.06     49.89 o
  -6   6   8        8.83       -1.69     23.69 o
  -4   6   8       93.48       87.71     29.29 o
  -2   6   8      702.92      824.51     57.32 o
   0   6   8        8.37      -18.20     22.87 o
   2   6   8        1.34       -6.55     16.14 o
   4   6   8      178.02      178.34     25.78 o
   6   6   8        2.03       28.04     19.21 o
   8   6   8        6.87        2.69     19.50 o
  10   6   8        2.25      -10.21     24.61 o
 -21   7   8      160.95      242.51     46.18 o
 -19   7   8        5.94       25.13     30.17 o
 -17   7   8       27.52       12.59     28.52 o
 -15   7   8        4.95       14.41     28.44 o
 -13   7   8       92.33      124.88     32.46 o
 -11   7   8       18.03       36.87     43.54 o
  -9   7   8      489.39      406.91     77.53 o
  -7   7   8      104.57      104.01     49.44 o
  -5   7   8       54.94       90.98     82.78 o
  -3   7   8      222.44      187.46     33.46 o
  -1   7   8       12.82        9.72     26.64 o
   1   7   8      143.76      182.69     33.91 o
   3   7   8       27.02       34.01     21.84 o
   5   7   8      117.99      117.71     22.71 o
   7   7   8       61.75       47.38     21.62 o
 -16   8   8       70.29      134.88     35.92 o
 -14   8   8       48.01        7.34     29.98 o
 -12   8   8        3.06        3.50     48.14 o
 -10   8   8        1.14      -15.14     28.41 o
  -8   8   8        0.04       -5.31     29.03 o
  -6   8   8       17.50       -8.08     28.54 o
  -4   8   8       13.13        1.21     38.98 o
  -2   8   8       30.86       56.08     88.80 o
   0   8   8       42.73       79.95     31.60 o
   2   8   8        9.91        4.50     32.37 o
 -31   1   9        1.88       -1.17     29.23 o
 -29   1   9        4.47       -8.43     22.71 o
 -27   1   9        3.05      -14.92     20.67 o
 -25   1   9        7.57      -17.95     17.95 o
 -23   1   9       33.01       31.40     17.16 o
 -21   1   9      324.52      371.11     25.81 o
 -19   1   9      118.56      107.71     15.32 o
 -17   1   9     1541.30     1446.77     45.51 o
 -15   1   9       31.88       37.36     11.39 o
 -13   1   9       11.29       24.16     10.06 o
 -11   1   9      947.17      923.01     28.92 o
  -9   1   9        7.89       -6.30      7.12 o
  -7   1   9       63.14       92.94      8.97 o
  -5   1   9        2.33       -1.20      7.27 o
  -3   1   9        1.09        3.29      8.19 o
  -1   1   9      764.71      840.31     24.83 o
   1   1   9        3.05       -5.22      8.93 o
   3   1   9     1257.59     1400.57     43.08 o
   5   1   9      155.82      168.29     17.05 o
   7   1   9      112.29      124.25     17.22 o
   9   1   9       54.67      102.86     23.37 o
  11   1   9       23.69        9.83     22.02 o
  13   1   9       73.67       52.37     28.67 o
  15   1   9       97.64       70.12     47.89 o
 -30   2   9        3.28       -4.17     23.63 o
 -28   2   9       11.08        4.71     23.02 o
 -26   2   9       54.64       27.09     21.82 o
 -24   2   9        0.09        1.70     18.86 o
 -22   2   9       11.66      -10.24     23.72 o
 -20   2   9       39.56       38.85     20.78 o
 -18   2   9       88.99       68.10     14.55 o
 -16   2   9      138.61      122.41     11.55 o
 -14   2   9      186.44      208.62     13.08 o
 -12   2   9      289.02      352.24     17.41 o
 -10   2   9     1766.43     1758.43     49.17 o
  -8   2   9      368.77      465.05     18.47 o
  -6   2   9      732.13      751.49     33.14 o
  -4   2   9      765.68      727.70     23.50 o
  -2   2   9      404.80      425.73     18.29 o
   0   2   9      107.44      121.91     10.81 o
   2   2   9      988.72      973.66     32.63 o
   4   2   9      479.12      529.86     23.75 o
   6   2   9       19.49        5.06     17.99 o
   8   2   9        9.38       30.76     20.41 o
  10   2   9      301.80      234.96     28.77 o
  12   2   9      114.07      149.27     28.48 o
  14   2   9       38.18       62.26     30.00 o
 -29   3   9        7.84      -14.16     46.04 o
 -27   3   9        3.00       -3.48     22.52 o
 -25   3   9      275.72      249.13     49.71 o
 -23   3   9      169.48      164.61     25.16 o
 -21   3   9       58.48       58.79     19.73 o
 -19   3   9       45.05       19.93     16.23 o
 -17   3   9      101.38       71.67     14.21 o
 -15   3   9      255.67      283.99     16.43 o
 -13   3   9       35.01       27.18      8.46 o
 -11   3   9     1619.35     1637.87     45.85 o
  -9   3   9      301.32      351.81     16.72 o
  -7   3   9       76.01       81.40      9.61 o
  -5   3   9      118.82      106.45     11.78 o
  -3   3   9        0.32       -4.52      8.53 o
  -1   3   9       42.69       38.46      9.49 o
   1   3   9      219.43      197.66     17.15 o
   3   3   9       74.20       45.89     15.35 o
   5   3   9      127.94      124.72     18.48 o
   7   3   9      216.74      217.16     26.08 o
   9   3   9       84.53       64.66     22.98 o
  11   3   9       21.76      -19.99     23.31 o
  13   3   9       34.71       14.59     51.89 o
 -28   4   9        1.51      -16.25     31.56 o
 -26   4   9        8.86       13.85     29.63 o
 -24   4   9       35.30       26.32     30.15 o
 -22   4   9       11.97      -19.86     20.18 o
 -20   4   9       72.63       81.70     19.58 o
 -18   4   9       45.05       47.90     17.54 o
 -16   4   9        4.47       14.91     11.57 o
 -14   4   9       56.42       65.85     12.29 o
 -12   4   9      581.34      603.07     23.33 o
 -10   4   9        0.63      -10.12     10.12 o
  -8   4   9        1.10      -11.10     11.55 o
  -6   4   9        1.61       13.67     10.87 o
  -4   4   9     1327.91     1323.35     38.77 o
  -2   4   9     1010.80      959.29     33.89 o
   0   4   9     1426.73     1595.43     51.04 o
   2   4   9      267.51      275.49     21.55 o
   4   4   9      171.73      123.01     27.35 o
   6   4   9      125.75      102.65     19.44 o
   8   4   9       14.57       12.92     30.08 o
  10   4   9        2.56      -24.66     27.45 o
  12   4   9       37.12       15.10     29.26 o
 -27   5   9        9.41       -2.95     35.31 o
 -25   5   9       37.96       28.45     55.73 o
 -23   5   9       45.72       77.27     33.39 o
 -21   5   9        0.97      -12.61     22.53 o
 -19   5   9       19.70       29.90     21.90 o
 -17   5   9        8.49      -13.66     19.21 o
 -15   5   9      136.20      156.67     15.73 o
 -13   5   9        0.31       13.32     19.83 o
 -11   5   9      103.33      118.55     23.84 o
  -9   5   9      447.27      447.27     34.05 o
  -7   5   9        0.06      -14.61     18.89 o
  -5   5   9       11.39       -2.13     21.38 o
  -3   5   9      106.07      119.80     22.74 o
  -1   5   9       48.10       17.84     12.75 o
   1   5   9        0.65      -16.14     16.14 o
   3   5   9        3.84      -12.47     17.12 o
   5   5   9        2.11      -17.53     17.53 o
   7   5   9       22.90       -9.44     23.33 o
   9   5   9       11.22       -5.03     24.79 o
  11   5   9        5.64      -10.69     27.37 o
 -24   6   9       77.09       97.06     41.92 o
 -22   6   9       28.17       17.91     30.97 o
 -20   6   9        7.08       -5.14     23.80 o
 -18   6   9        4.21      -20.10     21.48 o
 -16   6   9      163.87      109.63     25.66 o
 -14   6   9       90.08       96.78     53.65 o
 -12   6   9       61.38       -6.56     27.67 o
 -10   6   9       15.89      -16.46     36.29 o
  -8   6   9      204.42      255.96     35.39 o
  -6   6   9       97.94      138.54     40.73 o
  -4   6   9        9.94       16.34     25.12 o
  -2   6   9      359.26      424.07     94.02 o
   0   6   9       15.58       10.66     19.77 o
   2   6   9        8.81       19.84     18.89 o
   4   6   9        3.58        8.27     19.26 o
   6   6   9       10.81        7.39     19.82 o
   8   6   9        3.14      -22.45     24.16 o
 -21   7   9       80.62       38.67     48.86 o
 -19   7   9       25.92       37.37     34.15 o
 -17   7   9        0.23        0.76     30.28 o
 -15   7   9       72.41      105.08     34.57 o
 -13   7   9        9.56        0.78     46.14 o
 -11   7   9       61.47       44.26     45.03 o
  -9   7   9       19.86       17.35     28.38 o
  -7   7   9        0.88      -16.67     27.18 o
  -5   7   9       65.51       67.33     54.66 o
  -3   7   9       58.04       97.29     48.21 o
  -1   7   9       12.76       14.54     26.79 o
   1   7   9       67.36       84.01     24.67 o
   3   7   9       10.95       18.58     20.46 o
   5   7   9        0.04      -18.41     39.04 o
 -16   8   9       82.80       77.95     57.99 o
 -14   8   9       21.75       92.73     57.99 o
 -12   8   9       14.80       30.09     32.08 o
 -10   8   9       17.70      -12.19     58.51 o
  -8   8   9        2.12      -29.59     29.63 o
  -6   8   9       19.70       20.82     30.12 o
  -4   8   9        3.85      -14.35     29.21 o
  -2   8   9        4.32       -7.37     28.70 o
   0   8   9        8.78       43.45     32.71 o
 -30   0  10      105.21       70.43     42.05 o
 -28   0  10      206.42      171.52     47.11 o
 -26   0  10       73.93       -0.26     32.98 o
 -24   0  10      130.09      110.05     28.33 o
 -22   0  10     1423.29     1462.99     84.59 o
 -20   0  10     1427.50     1390.26     80.09 o
 -18   0  10     1229.71     1019.83     61.52 o
 -16   0  10     1461.07     1348.00     52.97 o
 -14   0  10     2158.22     2105.72     76.94 o
 -12   0  10      611.97      697.15     37.03 o
 -10   0  10        5.36        6.93     11.37 o
  -8   0  10      491.65      517.07     24.62 o
  -6   0  10     1583.62     1429.18     49.70 o
  -4   0  10      702.26      778.40     31.56 o
  -2   0  10      181.91      243.59     23.91 o
   0   0  10     5779.01     5736.80    197.13 o
   2   0  10      620.83      657.31     41.57 o
   4   0  10      695.13      815.99     48.02 o
   6   0  10       25.43       28.01     20.84 o
   8   0  10     1023.53     1172.06     76.15 o
  10   0  10       26.79      -48.40     48.40 o
  12   0  10        0.88       92.79     62.27 o
  14   0  10      268.39      325.74     86.57 o
 -31   1  10       34.30       54.27     30.96 o
 -29   1  10        6.32        6.48     26.46 o
 -27   1  10      178.59      176.28     27.44 o
 -25   1  10      200.41      173.98     25.97 o
 -23   1  10      874.11      925.38     50.49 o
 -21   1  10      504.53      528.65     31.27 o
 -19   1  10      675.72      632.28     32.79 o
 -17   1  10     2496.48     2284.99     74.83 o
 -15   1  10       11.02       29.75      9.82 o
 -13   1  10     1459.25     1332.50     42.58 o
 -11   1  10      160.51      179.47     13.43 o
  -9   1  10      296.25      348.62     14.83 o
  -7   1  10     2261.38     2215.74     53.90 o
  -5   1  10     1533.30     1543.87     42.09 o
  -3   1  10      520.07      585.76     20.15 o
  -1   1  10      145.43      173.96     13.12 o
   1   1  10      777.75      831.78     29.83 o
   3   1  10      208.28      216.60     18.89 o
   5   1  10       70.95       63.35     15.33 o
   7   1  10      367.94      404.71     32.49 o
   9   1  10       21.74       18.39     21.88 o
  11   1  10       29.21       36.27     26.98 o
  13   1  10       33.34       39.96     46.39 o
 -30   2  10        0.32        2.61     24.83 o
 -28   2  10        0.87      -22.20     22.20 o
 -26   2  10       11.65       30.92     22.36 o
 -24   2  10       59.95       33.88     21.50 o
 -22   2  10        2.85      -13.30     17.44 o
 -20   2  10       73.06       65.15     19.19 o
 -18   2  10      550.23      590.29     27.73 o
 -16   2  10      687.60      670.22     26.44 o
 -14   2  10     3207.52     3073.53     88.95 o
 -12   2  10      541.54      644.85     25.30 o
 -10   2  10       90.54      124.41     12.40 o
  -8   2  10      138.75      171.73     12.56 o
  -6   2  10     2011.74     1888.31     53.36 o
  -4   2  10     1116.92     1215.69     32.72 o
  -2   2  10     1087.54     1202.79     37.40 o
   0   2  10     1789.66     1768.32     56.67 o
   2   2  10      244.69      238.25     19.52 o
   4   2  10      216.27      225.61     24.71 o
   6   2  10      335.01      319.44     29.49 o
   8   2  10        5.52        2.76     21.11 o
  10   2  10       77.68       18.66     27.55 o
  12   2  10        2.78        3.76     27.48 o
 -29   3  10        0.39       -9.07     31.11 o
 -27   3  10        6.68      -10.75     23.72 o
 -25   3  10      110.03      124.29     32.91 o
 -23   3  10      106.32      125.21     42.16 o
 -21   3  10       77.89      128.43     23.21 o
 -19   3  10      354.86      396.93     27.80 o
 -17   3  10       94.26       40.61     16.22 o
 -15   3  10       41.99       55.78     12.97 o
 -13   3  10      642.11      561.36     26.41 o
 -11   3  10     2541.16     2792.70     80.95 o
  -9   3  10     2068.26     2282.54     62.58 o
  -7   3  10     3517.27     3399.48     90.25 o
  -5   3  10     1095.45     1194.43     39.78 o
  -3   3  10      203.60      214.48     16.57 o
  -1   3  10      428.12      333.08     20.48 o
   1   3  10      244.27      276.72     21.83 o
   3   3  10      352.15      349.22     28.88 o
   5   3  10       78.05       66.29     21.79 o
   7   3  10       38.17       -8.69     21.18 o
   9   3  10       64.84       55.46     24.65 o
  11   3  10       33.15       26.29     25.76 o
 -28   4  10       48.21       80.84     39.98 o
 -26   4  10      132.79      171.65     95.15 o
 -24   4  10       17.88        3.62     23.28 o
 -22   4  10       18.76       -3.76     21.16 o
 -20   4  10      122.64      136.30     22.08 o
 -18   4  10      914.67     1089.22     65.76 o
 -16   4  10       29.55       25.27     12.88 o
 -14   4  10      239.16      314.20     23.07 o
 -12   4  10     1995.11     2050.52     62.00 o
 -10   4  10      171.35      142.45     14.51 o
  -8   4  10        5.94      -10.75     12.71 o
  -6   4  10        3.84       -0.19     13.76 o
  -4   4  10      652.53      730.60     28.64 o
  -2   4  10      394.50      395.11     22.01 o
   0   4  10       30.64       41.93     16.18 o
   2   4  10      295.17      331.44     24.70 o
   4   4  10        6.99        9.43     21.16 o
   6   4  10        7.53       -3.05     20.99 o
   8   4  10        0.01       36.75     26.74 o
  10   4  10      117.13      162.19     33.14 o
 -27   5  10        0.22       15.68     51.51 o
 -25   5  10      125.72      129.99     36.54 o
 -23   5  10      336.30      459.34    108.50 o
 -21   5  10       81.65       40.11     29.74 o
 -19   5  10      226.84      199.05     28.01 o
 -17   5  10       11.46       38.89     20.98 o
 -15   5  10       38.54       37.04     13.38 o
 -13   5  10      262.58      258.79     27.96 o
 -11   5  10       41.51       79.14     28.02 o
  -9   5  10      108.85      161.79     36.84 o
  -7   5  10        2.90       -4.34     19.02 o
  -5   5  10      666.12      700.20     43.08 o
  -3   5  10       47.25       29.60     14.87 o
  -1   5  10      453.02      497.55     54.72 o
   1   5  10        0.20        3.90     18.00 o
   3   5  10      244.80      247.83     26.42 o
   5   5  10      158.73      119.90     28.10 o
   7   5  10        7.88        7.85     25.89 o
   9   5  10       30.81       41.87     29.22 o
 -24   6  10       62.54       89.40     37.43 o
 -22   6  10       12.75      -14.20     31.13 o
 -20   6  10       19.43        4.28     24.45 o
 -18   6  10      171.00      177.07     27.56 o
 -16   6  10      260.60      343.91     43.74 o
 -14   6  10       20.10       37.08     29.93 o
 -12   6  10      346.03      307.40     63.05 o
 -10   6  10      156.56      147.03     33.20 o
  -8   6  10       66.01       61.34     30.01 o
  -6   6  10       34.84       23.56     58.19 o
  -4   6  10      123.17      149.86     36.74 o
  -2   6  10      567.79      604.94     57.47 o
   0   6  10        1.89       -0.05     18.22 o
   2   6  10       55.96       48.31     20.25 o
   4   6  10       44.43       28.90     25.49 o
   6   6  10        6.39      -25.16     25.16 o
 -19   7  10       24.38       10.07     61.17 o
 -17   7  10        0.36        0.04     31.76 o
 -15   7  10       84.73      152.08     59.74 o
 -13   7  10       22.79        0.19     46.59 o
 -11   7  10      109.00      149.82     35.74 o
  -9   7  10      433.45      452.62    108.96 o
  -7   7  10      141.42      103.24     33.71 o
  -5   7  10        5.81       -7.49     29.86 o
  -3   7  10        0.20      -16.55     27.21 o
  -1   7  10        2.51       36.06     30.68 o
   1   7  10        7.68       29.62     24.26 o
   3   7  10       35.40       24.10     28.45 o
 -14   8  10      108.98       78.02     35.44 o
 -12   8  10        9.15      -21.30     31.37 o
 -10   8  10       42.70       54.42     33.86 o
  -8   8  10        5.64       -2.31     30.88 o
  -6   8  10        0.92      -16.55     30.32 o
  -4   8  10        7.71      -13.90     39.20 o
 -31   1  11        0.95      -27.65     27.65 o
 -29   1  11       22.17       68.88     30.09 o
 -27   1  11        1.53       -5.26     21.67 o
 -25   1  11        0.02        4.52     20.61 o
 -23   1  11       34.32       50.90     42.70 o
 -21   1  11       92.56      126.38     19.79 o
 -19   1  11       72.69       58.49     16.65 o
 -17   1  11      201.46      204.46     20.86 o
 -15   1  11      189.93      216.87     24.12 o
 -13   1  11      652.61      588.89     27.40 o
 -11   1  11        9.10        4.40      8.80 o
  -9   1  11       68.83       77.21     11.78 o
  -7   1  11       24.40       27.83      8.71 o
  -5   1  11      302.06      306.12     15.77 o
  -3   1  11      295.75      327.19     19.52 o
  -1   1  11      416.76      464.05     24.19 o
   1   1  11       39.36        9.66     13.42 o
   3   1  11        9.19      -15.58     15.58 o
   5   1  11        2.49        4.03     19.45 o
   7   1  11       75.76       52.28     24.77 o
   9   1  11       12.15       26.19     39.08 o
  11   1  11       70.79       51.81     43.00 o
 -30   2  11        0.76       15.57     33.06 o
 -28   2  11       15.72        4.95     23.93 o
 -26   2  11       40.10       54.80     27.39 o
 -24   2  11        0.63        4.71     20.02 o
 -22   2  11      111.93      149.73     23.97 o
 -20   2  11        0.02      -16.64     16.64 o
 -18   2  11       11.38      -18.13     18.13 o
 -16   2  11       54.55       90.90     17.98 o
 -14   2  11      554.85      530.01     24.17 o
 -12   2  11        3.61       -8.75     10.81 o
 -10   2  11      210.68      220.12     14.86 o
  -8   2  11       86.42      122.62     12.95 o
  -6   2  11      233.41      264.85     16.38 o
  -4   2  11       58.05       47.58     10.58 o
  -2   2  11      953.57      980.55     37.73 o
   0   2  11      149.56      159.12     19.63 o
   2   2  11       82.20       92.21     24.94 o
   4   2  11       13.25        1.09     19.53 o
   6   2  11       57.73       53.70     23.06 o
   8   2  11       15.01       11.26     26.30 o
  10   2  11        1.65      -24.51     24.51 o
  12   2  11       49.64       94.47     48.33 o
 -29   3  11        6.76       34.47     26.70 o
 -27   3  11       48.80       77.48     27.35 o
 -25   3  11       44.21       43.98     24.15 o
 -23   3  11        0.06      -20.41     20.41 o
 -21   3  11       27.06       22.59     20.12 o
 -19   3  11      384.14      350.81     62.86 o
 -17   3  11      397.83      325.87     25.81 o
 -15   3  11      490.73      510.41     26.41 o
 -13   3  11      106.92      127.96     17.06 o
 -11   3  11      987.83      886.22     32.35 o
  -9   3  11       16.19        9.73     11.56 o
  -7   3  11      228.28      255.18     17.60 o
  -5   3  11      138.13      143.54     15.44 o
  -3   3  11      429.47      446.28     26.17 o
  -1   3  11      483.16      603.59     36.37 o
   1   3  11      436.90      507.16     37.30 o
   3   3  11      376.33      393.58     45.75 o
   5   3  11      137.68      108.95     24.75 o
   7   3  11       68.98       62.73     25.32 o
   9   3  11        0.84      -10.87     25.45 o
  11   3  11        4.70      -28.26     28.26 o
 -28   4  11       45.06        4.48     35.57 o
 -26   4  11       28.96       65.51     35.34 o
 -24   4  11        5.98        8.42     23.82 o
 -22   4  11        2.42       -8.49     21.44 o
 -20   4  11       11.93       -7.32     20.25 o
 -18   4  11      130.78      131.46     21.18 o
 -16   4  11       29.04        1.79     17.32 o
 -14   4  11       16.68       13.74     12.76 o
 -12   4  11      325.36      329.65     20.34 o
 -10   4  11        7.49       20.03     11.18 o
  -8   4  11      238.77      189.28     15.65 o
  -6   4  11      141.68      152.04     15.30 o
  -4   4  11      277.14      223.87     17.81 o
  -2   4  11        4.85        0.64     15.49 o
   0   4  11      200.27      181.70     27.99 o
   2   4  11        5.39      -13.65     20.27 o
   4   4  11       15.86      -20.79     20.79 o
   6   4  11        1.00       -2.19     25.59 o
   8   4  11        3.50      -15.11     27.77 o
 -25   5  11       90.13       80.22     36.57 o
 -23   5  11       22.96       -4.76     31.12 o
 -21   5  11        0.98      -14.84     26.88 o
 -19   5  11       36.96        2.87     26.31 o
 -17   5  11       43.57       -4.22     20.60 o
 -15   5  11       19.51       44.04     14.24 o
 -13   5  11        0.21       -5.51     14.16 o
 -11   5  11      175.55      176.86     26.19 o
  -9   5  11        9.01       14.79     28.27 o
  -7   5  11        0.26       -8.90     11.35 o
  -5   5  11       32.34       53.69     14.03 o
  -3   5  11      117.53      139.12     36.20 o
  -1   5  11        6.42      -14.71     18.07 o
   1   5  11        2.16      -11.01     22.42 o
   3   5  11       50.11       16.83     25.33 o
   5   5  11       44.33       11.06     25.66 o
   7   5  11        2.03      -26.96     26.96 o
 -24   6  11       23.01       51.41     36.98 o
 -22   6  11        3.61      -29.46     29.46 o
 -20   6  11        1.91      -23.69     28.60 o
 -18   6  11      112.39      137.46     29.42 o
 -16   6  11       22.65      -32.67     60.23 o
 -14   6  11        2.89       13.80     48.27 o
 -12   6  11       17.74       36.39     65.51 o
 -10   6  11       27.08       16.22     41.41 o
  -8   6  11       65.94       47.95     30.30 o
  -6   6  11       25.12       -0.20     27.17 o
  -4   6  11        0.55        5.84     27.01 o
  -2   6  11        0.48       -8.22     21.26 o
   0   6  11       39.50       32.84     24.17 o
   2   6  11       10.97      -22.43     24.19 o
   4   6  11        1.76       13.69     25.81 o
 -19   7  11       75.21      100.89     50.87 o
 -17   7  11        0.02       37.78     35.79 o
 -15   7  11      229.62      498.88     85.21 o
 -13   7  11        5.77        8.42     30.95 o
 -11   7  11        8.45        7.95     30.47 o
  -9   7  11       28.09        7.11     31.67 o
  -7   7  11        0.26      -23.59     29.14 o
  -5   7  11       22.32       -3.92     30.51 o
  -3   7  11        5.32      -11.33     30.01 o
  -1   7  11       15.52       14.38     30.58 o
   1   7  11       15.44       25.43     31.47 o
 -30   0  12      138.62       91.04     45.68 o
 -28   0  12       57.59      -31.62     35.64 o
 -26   0  12       58.64       90.07     41.15 o
 -24   0  12      188.89      137.18     40.63 o
 -22   0  12       20.32        0.33     23.17 o
 -20   0  12      192.42      183.50     31.18 o
 -18   0  12     1742.57     1652.68     92.32 o
 -16   0  12     3084.16     3011.90    154.63 o
 -14   0  12      228.18      275.81     47.20 o
 -12   0  12       63.39       97.99     29.52 o
 -10   0  12      463.74      621.18     47.38 o
  -8   0  12      662.95      695.48     41.27 o
  -6   0  12      637.11      618.07     38.86 o
  -4   0  12       37.82       22.48     24.05 o
  -2   0  12      870.52      987.18     56.22 o
   0   0  12     1671.56     1621.54     76.90 o
   2   0  12      562.11      562.88     41.09 o
   4   0  12      222.74      230.73     61.40 o
   6   0  12       25.33       55.27     51.00 o
   8   0  12        5.65       -2.14     51.51 o
  10   0  12       40.13       11.66     59.16 o
 -31   1  12        5.92       -3.17     30.25 o
 -29   1  12        6.04       51.98     29.90 o
 -27   1  12       68.61      120.20     30.21 o
 -25   1  12      170.30      220.18     29.39 o
 -23   1  12      262.87      300.93     46.77 o
 -21   1  12      432.79      461.76     35.08 o
 -19   1  12        1.96      -19.08     19.08 o
 -17   1  12      798.75      799.95     38.53 o
 -15   1  12       71.92      126.19     21.30 o
 -13   1  12     4757.30     4244.35    149.16 o
 -11   1  12      297.04      274.11     21.15 o
  -9   1  12     1189.50     1073.05     41.64 o
  -7   1  12     1226.80     1223.51     42.55 o
  -5   1  12      180.39      240.73     18.54 o
  -3   1  12     1531.74     1413.06     51.80 o
  -1   1  12      103.92      156.93     20.41 o
   1   1  12      404.63      413.26     28.50 o
   3   1  12        0.29      -18.75     18.75 o
   5   1  12      570.99      560.50     39.36 o
   7   1  12       80.44       27.38     31.75 o
   9   1  12        6.28       -3.83     57.96 o
 -30   2  12      169.09      175.47     37.31 o
 -28   2  12      146.90      196.27     30.97 o
 -26   2  12       43.49       73.75     25.30 o
 -24   2  12      133.32       87.56     28.39 o
 -22   2  12       11.40        1.45     19.40 o
 -20   2  12      107.37       38.71     20.38 o
 -18   2  12      141.27      195.17     25.91 o
 -16   2  12      147.07      169.31     24.69 o
 -14   2  12     1593.35     1405.18     81.90 o
 -12   2  12     2147.58     2143.62     85.38 o
 -10   2  12      390.27      423.40     29.85 o
  -8   2  12        8.58       -1.45     13.95 o
  -6   2  12       97.97      115.33     18.94 o
  -4   2  12        6.13       11.03     15.43 o
  -2   2  12       46.58       49.25     17.53 o
   0   2  12      281.81      340.87     33.63 o
   2   2  12      199.62      196.39     33.36 o
   4   2  12       88.67       89.05     32.38 o
   6   2  12        0.04        5.93     23.76 o
   8   2  12       30.31       31.89     35.01 o
  10   2  12       12.79       11.15     45.63 o
 -29   3  12       14.92        8.87     27.21 o
 -27   3  12       98.87       99.43     28.80 o
 -25   3  12      169.96      164.78     28.87 o
 -23   3  12      270.64      255.73     31.64 o
 -21   3  12      552.91      669.65     82.07 o
 -19   3  12       62.96       55.64     29.27 o
 -17   3  12      271.75      253.63     28.63 o
 -15   3  12      400.11      409.01     33.65 o
 -13   3  12      180.83      176.61     25.07 o
 -11   3  12      212.22      195.01     16.82 o
  -9   3  12      326.97      390.58     32.57 o
  -7   3  12     1204.15     1169.05     44.96 o
  -5   3  12      288.34      284.85     42.21 o
  -3   3  12       60.58       32.66     19.06 o
  -1   3  12       97.70      105.14     22.76 o
   1   3  12        1.21       -4.01     20.54 o
   3   3  12        0.13        1.36     21.73 o
   5   3  12       46.22       18.90     23.66 o
   7   3  12       55.96       47.40     26.42 o
   9   3  12        1.16       -6.84     29.68 o
 -28   4  12       63.30      149.51     49.41 o
 -26   4  12       48.98       31.68     45.07 o
 -24   4  12        0.55        5.09     24.52 o
 -22   4  12        0.42       14.62     22.63 o
 -20   4  12       71.61       29.41     22.88 o
 -18   4  12      722.80      675.34     43.61 o
 -16   4  12      146.91      175.83     26.17 o
 -14   4  12      119.63      155.29     24.89 o
 -12   4  12      329.95      358.63     20.61 o
 -10   4  12        5.93      -11.66     11.66 o
  -8   4  12        2.67        2.71     14.16 o
  -6   4  12      468.98      426.84     26.21 o
  -4   4  12      640.36      831.05     48.34 o
  -2   4  12       35.08        3.94     19.93 o
   0   4  12      422.72      319.94     29.48 o
   2   4  12      139.32      166.09     26.57 o
   4   4  12        0.05      -23.56     23.56 o
   6   4  12       49.60       21.32     42.14 o
 -25   5  12       73.62       36.44     60.68 o
 -23   5  12       61.83       66.96     34.11 o
 -21   5  12      217.34      273.88     67.62 o
 -19   5  12       39.71       62.41     29.02 o
 -17   5  12       83.61      125.75     30.05 o
 -15   5  12        0.11       -5.41     20.87 o
 -13   5  12      147.24      175.09     31.15 o
 -11   5  12      493.66      559.83     32.56 o
  -9   5  12       55.83       37.31     19.49 o
  -7   5  12      393.78      427.02     35.66 o
  -5   5  12      299.57      235.16     39.41 o
  -3   5  12        6.05      -21.24     21.24 o
  -1   5  12       99.31      113.30     30.71 o
   1   5  12        4.35      -23.97     23.97 o
   3   5  12      166.54      108.65     29.77 o
   5   5  12        4.13      -22.29     26.31 o
 -22   6  12        0.63      -30.14     30.14 o
 -20   6  12       38.22       26.55     30.45 o
 -18   6  12      359.33      383.22     62.98 o
 -14   6  12       53.57      101.85     38.72 o
 -12   6  12      173.61      188.90     37.45 o
 -10   6  12        2.28       41.01     34.73 o
  -8   6  12        4.08       22.10     28.95 o
  -6   6  12       35.33       -5.71     25.30 o
  -4   6  12      253.60      214.83     34.61 o
  -2   6  12       33.62       -0.51     24.23 o
   0   6  12       67.79       73.83     28.25 o
   2   6  12       88.05       67.26     28.84 o
 -15   7  12        0.07       -7.26     38.36 o
 -13   7  12       58.21       80.09     46.33 o
 -11   7  12       37.75       -2.53     43.48 o
  -9   7  12       39.23       35.25     43.61 o
  -7   7  12       11.72      -33.63     40.17 o
  -5   7  12       98.27       79.14     58.74 o
  -3   7  12       42.47      -25.01     28.94 o
 -31   1  13       25.81      114.92     36.02 o
 -29   1  13        0.14       28.79     28.56 o
 -27   1  13        9.22      -24.30     24.30 o
 -25   1  13        0.27        4.33     20.92 o
 -23   1  13        0.01      -12.03     19.39 o
 -21   1  13        0.91      -16.83     18.61 o
 -19   1  13      288.22      371.55     32.85 o
 -17   1  13      242.28      317.50     30.99 o
 -15   1  13      572.60      578.57     38.68 o
 -13   1  13      773.08      749.29     38.08 o
 -11   1  13      333.30      321.62     23.63 o
  -9   1  13        8.33       -1.50     14.14 o
  -7   1  13       11.22      -10.59     14.43 o
  -5   1  13       81.86      119.57     18.64 o
  -3   1  13       24.47       54.08     17.03 o
  -1   1  13        5.91      -16.83     16.83 o
   1   1  13        2.24      -16.75     19.29 o
   3   1  13      187.60      238.43     36.59 o
   5   1  13        8.59      -22.98     29.53 o
   7   1  13       23.83       14.10     39.63 o
 -30   2  13       59.80       95.76     59.71 o
 -28   2  13        1.74      -14.19     29.81 o
 -26   2  13       73.72       97.20     27.01 o
 -24   2  13        0.21       -6.48     21.76 o
 -22   2  13       97.26       59.46     23.85 o
 -20   2  13      120.24       93.39     23.93 o
 -18   2  13        3.05       -9.98     19.96 o
 -16   2  13      249.10      304.33     36.85 o
 -14   2  13      376.82      308.76     35.71 o
 -12   2  13      108.21      139.32     22.28 o
 -10   2  13      168.99      243.69     23.69 o
  -8   2  13       41.27       41.71     21.54 o
  -6   2  13      262.79      290.58     37.36 o
  -4   2  13      132.96      118.20     22.08 o
  -2   2  13        6.30      -14.12     18.75 o
   0   2  13       18.44      -15.55     19.48 o
   2   2  13       28.88       14.65     26.85 o
   4   2  13      133.18      146.37     45.09 o
   6   2  13        5.50      -23.45     30.65 o
   8   2  13       48.51       75.18     46.21 o
 -29   3  13       42.03       11.75     29.00 o
 -27   3  13        1.37       -3.50     27.21 o
 -25   3  13       27.34       20.43     26.10 o
 -23   3  13        2.05       -1.75     22.90 o
 -21   3  13        9.44       28.80     22.92 o
 -19   3  13       36.06       15.59     22.12 o
 -17   3  13        1.51        6.27     27.15 o
 -15   3  13       65.95      109.69     40.14 o
 -13   3  13        0.28       16.77     22.22 o
 -11   3  13      134.98      149.14     23.62 o
  -9   3  13        4.25       18.89     17.48 o
  -7   3  13        2.60      -12.66     20.99 o
  -5   3  13      500.41      481.73     44.72 o
  -3   3  13       17.97      -19.12     30.00 o
  -1   3  13       93.59       70.56     23.43 o
   1   3  13       46.06       30.88     22.76 o
   3   3  13       11.42        3.44     23.27 o
   5   3  13        0.14       -2.08     24.42 o
   7   3  13        0.12        4.88     26.52 o
 -26   4  13       12.55       25.15     35.14 o
 -24   4  13        0.28      -25.06     25.06 o
 -22   4  13        0.71       25.04     24.22 o
 -20   4  13       93.31       72.37     25.74 o
 -18   4  13       14.49        6.64     22.53 o
 -16   4  13        0.47       -7.85     23.01 o
 -14   4  13       14.17        5.93     25.36 o
 -12   4  13      151.88      118.47     19.93 o
 -10   4  13        6.68      -16.40     16.40 o
  -8   4  13       34.34       51.15     18.80 o
  -6   4  13      163.15      179.61     27.86 o
  -4   4  13       12.53        7.70     20.07 o
  -2   4  13       18.40      -20.74     20.74 o
   0   4  13      264.03      233.73     31.71 o
   2   4  13       55.16       -7.08     25.93 o
   4   4  13        0.03      -16.28     29.65 o
 -25   5  13       13.05      -43.41     64.08 o
 -23   5  13        0.52      -11.01     48.01 o
 -21   5  13       18.73      -27.76     29.75 o
 -19   5  13       13.15       32.74     29.97 o
 -17   5  13       38.36       61.30     37.26 o
 -15   5  13       25.97       63.78     26.45 o
 -13   5  13       72.83      100.36     21.54 o
 -11   5  13       28.73        7.25     18.94 o
  -9   5  13       85.57       54.77     21.30 o
  -7   5  13        9.33       -8.57     28.30 o
  -5   5  13        8.13      -22.05     22.05 o
  -3   5  13      109.54       60.75     25.99 o
  -1   5  13        7.37      -24.18     24.18 o
   1   5  13       12.67        1.76     26.80 o
   3   5  13       33.31       12.88     27.94 o
 -22   6  13        3.72       -2.33     33.23 o
 -20   6  13       33.48       57.35     32.47 o
 -16   6  13       11.65      -39.66     39.66 o
 -14   6  13       30.73       41.47     44.32 o
 -12   6  13      111.58      147.11     28.97 o
 -10   6  13        2.45      -31.52     31.52 o
  -8   6  13        7.47      -25.36     25.36 o
  -6   6  13        2.49       -4.20     28.46 o
  -4   6  13       33.19      -19.20     23.73 o
  -2   6  13       40.55       -4.76     25.24 o
   0   6  13       12.63       -4.28     49.89 o
 -15   7  13        4.08       15.29     45.23 o
 -13   7  13        9.95       35.25     45.42 o
 -11   7  13       32.57      -20.99     41.99 o
  -9   7  13        5.46      -39.33     39.33 o
  -7   7  13        2.82      -20.99     44.32 o
 -30   0  14       41.78       42.05     45.36 o
 -28   0  14      167.77      138.67     49.18 o
 -26   0  14       12.88       43.09     38.62 o
 -24   0  14       46.57      -14.45     32.07 o
 -22   0  14        1.10        2.98     33.50 o
 -20   0  14       63.22       30.97     35.18 o
 -18   0  14      293.46      343.49     56.11 o
 -16   0  14     4480.80     3738.07    190.59 o
 -14   0  14     1505.37     1256.73    115.57 o
 -12   0  14      221.87      283.27     37.74 o
 -10   0  14      548.15      527.28     47.94 o
  -8   0  14       44.13        8.17     26.18 o
  -6   0  14      132.40      119.21     27.28 o
  -4   0  14        0.05        1.08     42.99 o
  -2   0  14      240.44      192.35     53.26 o
   0   0  14       50.74      -31.23     31.23 o
   2   0  14      149.76      105.81     54.37 o
   4   0  14       45.30      -49.57     49.57 o
   6   0  14       90.82       74.84     60.59 o
 -29   1  14       39.62       22.09     94.96 o
 -27   1  14        5.09       -8.57     26.26 o
 -25   1  14       57.07       51.52     28.78 o
 -23   1  14      225.82      180.51     29.20 o
 -21   1  14       62.58      102.14     27.24 o
 -19   1  14      244.42      344.38     40.58 o
 -17   1  14       69.37       63.69     37.32 o
 -15   1  14        5.47       -9.83     19.81 o
 -13   1  14      411.17      505.21     38.67 o
 -11   1  14     1371.71     1285.04     59.46 o
  -9   1  14      114.85       93.06     20.68 o
  -7   1  14        3.28      -11.78     15.36 o
  -5   1  14      263.82      350.80     29.81 o
  -3   1  14      120.51      101.12     20.57 o
  -1   1  14      105.89      101.97     23.77 o
   1   1  14       48.68       17.54     28.74 o
   3   1  14        8.38       -3.06     29.47 o
   5   1  14       97.27      106.38     44.02 o
 -30   2  14      112.96      130.03     39.28 o
 -28   2  14      212.32      148.09     37.52 o
 -26   2  14       54.46      -10.44     25.30 o
 -24   2  14       23.86       12.59     25.10 o
 -22   2  14        9.92       11.42     23.56 o
 -20   2  14       70.11       70.45     28.53 o
 -18   2  14      312.10      294.08     38.46 o
 -16   2  14      720.47      667.71     48.63 o
 -14   2  14        9.89      -19.82     19.82 o
 -12   2  14      311.99      335.97     28.46 o
 -10   2  14      978.91      883.89     43.75 o
  -8   2  14      446.97      492.86     32.99 o
  -6   2  14      337.16      358.58     29.79 o
  -4   2  14      109.49       89.99     33.71 o
  -2   2  14      504.03      495.06     64.31 o
   0   2  14      234.56      199.81     27.61 o
   2   2  14      191.74      246.59     30.94 o
   4   2  14        0.18      -13.43     31.76 o
 -27   3  14       41.75       87.92     31.20 o
 -25   3  14      140.97      161.11     44.62 o
 -23   3  14      161.25      165.84     30.17 o
 -21   3  14      160.43      178.24     29.68 o
 -19   3  14        7.42       11.74     23.37 o
 -17   3  14        0.09       16.48     26.33 o
 -15   3  14        7.12       -1.43     26.45 o
 -13   3  14      214.46      278.12     30.97 o
 -11   3  14      108.56      135.61     22.35 o
  -9   3  14      223.19      218.55     24.38 o
  -7   3  14      628.07      773.95     41.00 o
  -5   3  14       66.26       68.25     21.84 o
  -3   3  14       44.99       22.20     21.81 o
  -1   3  14       70.79       24.92     23.24 o
   1   3  14      269.02      296.75     32.71 o
   3   3  14        0.33      -24.68     24.68 o
   5   3  14       39.71       -7.58     60.46 o
 -26   4  14       20.47      -18.48     35.51 o
 -24   4  14       25.47        5.31     26.96 o
 -22   4  14        0.07       -7.48     25.73 o
 -20   4  14      201.57      243.00     33.62 o
 -18   4  14       42.73      -10.26     27.70 o
 -16   4  14      338.76      266.32     31.96 o
 -14   4  14      448.75      614.61     43.02 o
 -12   4  14        5.07      -17.93     17.93 o
 -10   4  14      159.86      141.79     22.15 o
  -8   4  14       34.27       15.64     19.88 o
  -6   4  14      225.46      209.84     25.87 o
  -4   4  14       10.75        4.75     21.49 o
  -2   4  14        0.16      -22.23     22.23 o
   0   4  14       51.43       59.32     28.40 o
   2   4  14        1.82      -15.48     27.15 o
 -23   5  14      237.33      250.14     95.67 o
 -21   5  14      375.76      430.04     61.62 o
 -19   5  14       61.68      112.62     46.33 o
 -17   5  14        0.10        0.19     27.66 o
 -15   5  14       50.75       51.65     28.15 o
 -13   5  14       83.02       55.01     23.60 o
 -11   5  14      265.97      257.16     27.80 o
  -9   5  14      123.09       97.05     26.08 o
  -7   5  14      268.27      251.04     50.89 o
  -5   5  14        5.75      -20.20     24.04 o
  -3   5  14        0.32      -25.28     25.28 o
  -1   5  14       53.40      -11.73     26.89 o
 -20   6  14       38.56       12.44     40.24 o
 -18   6  14       76.25      -14.51     42.96 o
 -16   6  14       24.44      -25.79     43.93 o
 -14   6  14      119.37      143.27     51.58 o
 -12   6  14        7.22      -24.35     24.35 o
 -10   6  14        2.87       -1.91     27.74 o
  -8   6  14       11.61      -13.12     22.93 o
  -6   6  14      104.65       71.71     31.25 o
  -4   6  14       72.93       41.23     30.67 o
 -29   1  15       12.58       16.75     31.81 o
 -27   1  15        0.09        8.65     28.43 o
 -25   1  15       50.77      103.51     32.64 o
 -23   1  15       41.01       96.31     52.29 o
 -21   1  15        8.38       20.42     27.20 o
 -19   1  15       28.45       71.28     29.32 o
 -17   1  15       24.52       51.09     23.36 o
 -15   1  15      275.00      315.81     33.40 o
 -13   1  15      751.79      770.44     47.37 o
 -11   1  15       11.67       11.21     19.04 o
  -9   1  15       85.86       82.16     21.05 o
  -7   1  15      254.80      329.90     34.55 o
  -5   1  15      111.75       39.50     26.21 o
  -3   1  15        0.07      -23.98     23.98 o
  -1   1  15       42.00       21.26     28.64 o
   1   1  15       14.03        4.55     30.82 o
   3   1  15        1.32      -33.86     33.86 o
 -28   2  15       88.32      143.84     40.62 o
 -26   2  15       32.94       26.14     32.70 o
 -24   2  15       25.25       26.74     27.57 o
 -22   2  15        0.49       22.57     24.83 o
 -20   2  15        3.00      -22.23     34.93 o
 -18   2  15       87.82       49.89     24.76 o
 -16   2  15        3.66      -21.33     21.33 o
 -14   2  15       43.23      117.24     26.73 o
 -12   2  15       46.30       65.16     20.89 o
 -10   2  15       99.05      112.68     22.21 o
  -8   2  15      195.22      195.20     25.38 o
  -6   2  15      124.84       77.38     22.75 o
  -4   2  15       25.68        3.00     21.60 o
  -2   2  15       20.13        9.47     22.86 o
   0   2  15       21.34       23.09     30.91 o
   2   2  15       30.39       12.52     32.62 o
 -27   3  15        3.56      -11.42     30.53 o
 -25   3  15       16.43      -11.30     28.31 o
 -23   3  15      155.08      194.67     39.30 o
 -21   3  15        0.76        0.71     26.13 o
 -19   3  15        9.77      -14.89     29.11 o
 -17   3  15       72.90       50.48     25.21 o
 -15   3  15        8.19        9.68     25.99 o
 -13   3  15       94.95       45.31     21.06 o
 -11   3  15        4.11      -20.18     20.18 o
  -9   3  15       40.92       23.14     20.09 o
  -7   3  15        0.01       -9.07     20.15 o
  -5   3  15        0.37       -1.58     22.02 o
  -3   3  15       85.08      138.23     29.11 o
  -1   3  15        0.77      -24.51     24.51 o
   1   3  15       37.79       24.78     26.68 o
 -26   4  15        5.93       -5.97     66.97 o
 -24   4  15        1.79      -27.67     27.67 o
 -22   4  15       67.36       42.39     34.76 o
 -20   4  15      188.30      200.86     40.41 o
 -18   4  15       25.89      -15.63     24.59 o
 -16   4  15      128.41      101.18     36.05 o
 -14   4  15       33.42       -5.48     24.14 o
 -12   4  15       53.43       26.60     19.89 o
 -10   4  15        0.11        1.91     19.77 o
  -8   4  15       53.68       14.96     21.31 o
  -6   4  15       33.62       18.30     22.61 o
  -4   4  15       51.53       30.79     24.81 o
  -2   4  15        6.82      -14.05     27.85 o
   0   4  15       42.48       37.33     30.27 o
 -23   5  15       74.16      110.94     40.15 o
 -21   5  15       42.97       38.88     48.27 o
 -19   5  15        0.01      -29.16     29.16 o
 -17   5  15        7.07      -21.23     28.31 o
 -15   5  15       18.83      -20.41     27.61 o
 -13   5  15       11.61       -1.47     21.13 o
 -11   5  15        0.02      -21.11     21.11 o
  -9   5  15        0.07      -25.74     26.98 o
  -7   5  15        4.49        6.15     25.86 o
  -5   5  15       13.34      -26.31     26.31 o
  -3   5  15        3.26      -26.93     26.93 o
 -16   6  15        0.75       -4.80     48.01 o
 -14   6  15        0.06      -33.63     47.37 o
 -12   6  15       29.53        8.40     41.24 o
 -10   6  15        7.71       27.88     30.20 o
 -28   0  16       10.30      -40.76     41.73 o
 -26   0  16       47.47       46.98     45.81 o
 -24   0  16       69.08       80.09     47.56 o
 -22   0  16        3.76      -35.38     35.90 o
 -20   0  16        0.27       40.82     41.60 o
 -18   0  16      428.50      411.14     66.94 o
 -16   0  16      321.54      243.64     56.05 o
 -14   0  16      648.58      617.13     77.37 o
 -12   0  16      350.73      449.63     68.69 o
 -10   0  16       48.28       33.95     39.33 o
  -8   0  16      116.23      106.87     58.77 o
  -6   0  16       96.56      153.43     59.06 o
  -4   0  16      176.03      159.31     40.37 o
  -2   0  16       99.24      -19.12     49.89 o
   0   0  16       46.09        8.42     53.91 o
 -29   1  16        3.36       32.72     35.42 o
 -27   1  16       99.12      166.68     71.99 o
 -25   1  16       31.26       98.16     35.23 o
 -23   1  16      128.64      164.68     36.58 o
 -21   1  16      225.61      271.04     41.36 o
 -19   1  16      374.00      433.89     48.93 o
 -17   1  16      101.54       90.64     31.43 o
 -15   1  16        0.30       -6.27     26.72 o
 -13   1  16        6.42        0.59     35.35 o
 -11   1  16      585.99      607.79     45.02 o
  -9   1  16      152.38      112.84     27.98 o
  -7   1  16       19.75        7.52     24.24 o
  -5   1  16      203.33      148.35     33.99 o
  -3   1  16        2.55        7.87     27.99 o
  -1   1  16        9.52       15.67     30.49 o
   1   1  16        1.16       24.12     39.30 o
 -28   2  16       50.02       26.04     36.68 o
 -26   2  16       74.62       37.18     35.18 o
 -24   2  16        0.70       -1.84     63.79 o
 -22   2  16       51.93       26.08     32.23 o
 -20   2  16      137.33      204.27     31.65 o
 -18   2  16      319.13      351.44     36.80 o
 -16   2  16      647.40      649.70     47.40 o
 -14   2  16      201.10      188.08     31.03 o
 -12   2  16       10.09      -19.00     19.00 o
 -10   2  16      126.22       98.76     23.25 o
  -8   2  16       54.90       24.70     21.24 o
  -6   2  16      105.23       70.65     28.78 o
  -4   2  16      102.61       33.87     28.84 o
  -2   2  16       50.46       30.95     38.86 o
   0   2  16       13.33      -31.78     31.78 o
 -25   3  16       62.05       81.93     38.64 o
 -23   3  16      373.55      382.70     52.25 o
 -21   3  16       43.40       35.48     35.74 o
 -19   3  16       13.47       10.47     26.78 o
 -17   3  16        4.31       37.68     27.24 o
 -15   3  16       79.63      100.08     27.74 o
 -13   3  16       18.17       27.30     20.95 o
 -11   3  16      202.62      196.32     26.37 o
  -9   3  16      167.59      162.85     26.19 o
  -7   3  16        2.38      -17.09     22.01 o
  -5   3  16      147.91      124.22     31.17 o
  -3   3  16       65.77       15.32     25.62 o
  -1   3  16       14.19       -2.30     40.27 o
 -24   4  16       10.20      -54.14     54.14 o
 -22   4  16       10.14       60.23     37.60 o
 -20   4  16       48.44        9.40     28.40 o
 -18   4  16       43.54      -15.08     28.73 o
 -16   4  16      131.67      140.41     30.15 o
 -14   4  16      138.07      134.71     25.88 o
 -12   4  16       31.70       10.36     34.32 o
 -10   4  16       59.26       31.06     22.61 o
  -8   4  16       26.00       -7.72     22.22 o
  -6   4  16      101.54       84.15     26.20 o
  -4   4  16       10.77      -26.31     26.31 o
 -19   5  16        8.17      -31.96     31.96 o
 -17   5  16        9.98      -26.38     37.23 o
 -15   5  16        5.05      -29.55     40.53 o
 -13   5  16        5.61      -24.31     34.63 o
 -11   5  16       10.23       -9.43     24.11 o
  -9   5  16      319.22      293.78     34.48 o
  -7   5  16       74.49       60.25     35.51 o
 -27   1  17        3.09       11.16     34.40 o
 -25   1  17        0.39        6.12     31.53 o
 -23   1  17       14.65       17.10     32.95 o
 -21   1  17       40.45       13.72     31.79 o
 -19   1  17      144.53      195.53     40.47 o
 -17   1  17       42.65       35.91     31.87 o
 -15   1  17       99.28       19.84     29.76 o
 -13   1  17        2.00      -15.52     44.87 o
 -11   1  17        4.31       20.80     23.65 o
  -9   1  17      162.40      126.30     29.01 o
  -7   1  17       58.24       65.13     28.58 o
  -5   1  17       20.04        9.30     28.05 o
  -3   1  17        2.87      -29.29     29.29 o
 -26   2  17       57.55      100.67     40.91 o
 -24   2  17       70.80       96.36     39.83 o
 -22   2  17       39.48      -10.88     47.37 o
 -20   2  17       45.20       96.55     36.91 o
 -18   2  17        0.34       11.46     54.56 o
 -16   2  17        2.45       38.03     31.43 o
 -14   2  17        5.82      -29.13     29.13 o
 -12   2  17        0.00       -5.86     23.84 o
 -10   2  17       17.89       43.17     26.29 o
  -8   2  17        0.01      -25.14     25.22 o
  -6   2  17        2.51       -7.62     28.54 o
  -4   2  17       25.56       -2.93     30.41 o
 -25   3  17       28.07       40.39     40.29 o
 -23   3  17      124.64      191.66     89.55 o
 -21   3  17        8.05      -34.26     34.26 o
 -19   3  17        4.87       27.52     28.52 o
 -17   3  17       31.01       26.00     27.43 o
 -15   3  17        4.70      -25.40     26.08 o
 -13   3  17       11.00       26.65     22.29 o
 -11   3  17      122.84       95.20     25.10 o
  -9   3  17       28.41       52.60     27.95 o
  -7   3  17      174.80      105.97     41.72 o
  -5   3  17        0.48      -21.89     30.43 o
 -22   4  17       33.05       93.83     33.01 o
 -20   4  17       12.25       10.97     30.77 o
 -18   4  17        2.64      -26.92     26.92 o
 -16   4  17        4.23      -26.39     26.39 o
 -14   4  17        3.60        3.90     22.00 o
 -12   4  17        1.10       -1.16     22.63 o
 -10   4  17        4.72       15.49     23.44 o
  -8   4  17       42.56       29.15     24.94 o
 -26   0  18        6.45      -15.10     44.77 o
 -24   0  18       14.19       44.19     49.96 o
 -22   0  18       16.95        6.87     44.45 o
 -20   0  18        1.89       14.84     44.13 o
 -18   0  18        0.09      -29.48     41.02 o
 -16   0  18       36.01       35.44     43.41 o
 -14   0  18       68.80      180.53     53.39 o
 -12   0  18        5.88       38.49     42.31 o
 -10   0  18       11.17        0.45     41.66 o
  -8   0  18        0.27       -8.75     44.52 o
  -6   0  18      133.13       53.98     54.62 o
 -25   1  18      220.07      329.04     67.32 o
 -23   1  18       26.22       37.13     35.33 o
 -21   1  18      127.48       35.38     35.07 o
 -19   1  18      161.44      201.57     70.66 o
 -17   1  18       17.92       -1.69     42.64 o
 -15   1  18        1.88      -26.17     36.06 o
 -13   1  18       74.86      114.34     45.71 o
 -11   1  18      107.96      122.26     30.08 o
  -9   1  18      108.04       72.66     35.61 o
  -7   1  18       58.03       52.68     30.80 o
 -24   2  18        5.52      -34.44     52.03 o
 -22   2  18       14.02      -42.47     42.47 o
 -20   2  18       32.93       51.85     37.98 o
 -18   2  18      226.27      216.68     43.98 o
 -16   2  18      157.60      196.52     43.32 o
 -14   2  18      176.60      123.53     38.09 o
 -12   2  18       36.37       61.60     28.33 o
 -10   2  18      108.53       78.09     30.34 o
  -8   2  18       11.28       22.79     30.15 o
 -21   3  18      316.56      281.83     50.95 o
 -19   3  18       72.84      110.50     40.97 o
 -17   3  18        0.69      -30.26     34.36 o
 -15   3  18        3.99       32.40     35.24 o
 -13   3  18        2.49        8.90     26.51 o
 -11   3  18       81.91       42.88     28.99 o
  -9   3  18      148.70      153.23     34.56 o
 -21   1  19       35.80       59.22     40.01 o
 -19   1  19        0.72       25.77     34.72 o
 -17   1  19       19.92       23.82     34.52 o
 -15   1  19        5.92       -4.38     31.57 o
 -13   1  19        0.00      -30.54     30.54 o
 -11   1  19        0.11        0.07     34.01 o
 -20   2  19        5.27      -34.02     34.02 o
 -18   2  19        2.78       38.18     36.86 o
 -16   2  19        3.02        7.25     33.52 o
 -14   2  19       16.95      -31.90     31.90 o
 
